# Supplementary material for: Factors Associated with Severe Human Rift Valley Fever in Sangailu, Garissa County, Kenya
Source: PLoS Negl Trop Dis. 2015 Mar 12;9(3):e0003548. doi: 10.1371/journal.pntd.0003548 (PMC4357470; doi:10.1371/journal.pntd.0003548)
Supplement: S1 Dataset — (XLS) [file pntd.0003548.s004.xls]

## Sheet: Sheet1
id	rvfvfinal	relationship	housenumber	Village	Occupation	Sleep	registrationdate	birthyear	Sex	Age	Villager	Howlonglivinghere	Nomadic	Howlongstaynextyear	fatherliving	age_father	father_lives	fatherid	fsther_house	motherliving	mother_s_age	mother_where	motherid	mother_house	dataenter	datacollector	Ophtho_Exam_RVFID	VisualAcuityOS	VisualAcuityOD	visualac	anterchamber	PostChamber	Anterior_Chamber_OS	Anterior_Chamber_OD	Anterior_Uveitis_OS	Anterior_Uveitis_OD	Posterior_Chamber_OS	Posterior_Chamber_OD	Vitreous_reaction_OS	Vitreous_reaction_OD	Retinitis_OS	Retinitis_OD	Macular_OS	Macular_OD	Paramacular_OS	Paramacular_OD	Retinal_Hemorrhage_OS	Retinal_Hemorrhage_OD	Retina_OS
1034006	0	Daughter	1034	z Korahin	Madrassa	1	2/21/2011	2010	0	1	0	1	0		1		Koran Hindi	1034001	1034	0		N/A	1034002	1034	Grace	Saharla	1034006	Chil							0	0			0	0	0	0	0	0	0	0	0	0
2122005	0	Daughter	2122	Tumtish	Madrassa	1	2/15/2011	2010	0	1	0	1	0		1		Tumtish	20122001	20122	1		Tumtish	20122002	20122	Grace Mat	Saharla	2122005	Chil			0	0			0	0			0	0	0	0	0	0	0	0	0	0
2122007	0	Daughter	2122	Tumtish	Child	1	2/15/2011	2010	0	1	0	1	0		1		Tumtish	20122001	20122	1		Tumtish	20122002	20122	Christine	Saharla	2122007	Chil							0	0			0	0	0	0	0	0	0	0	0	0
2125006	0	Son	2125	Tumtish	Madrassa	1	2/15/2011	2010	1	1	0	1	0		1		Tumtish	20125001	20125	1		Tumtish	20125002	20125	Christine	Saharla	2125006	Chil							0	0			0	0	0	0	0	0	0	0	0	0
2157004	0	Son	2157	Tumtish	Child	1	2/14/2011	2010	1	1	0	4	0		1		Tumtish	20157001	20157	1		Tumtish	20157002	20157	Grace	Saharla	2157004	Chil	Chil		0	0			0	0			0	0	0	0	0	0	0	0	0	0
3009009	0	Son	3009	Matarba	Child	1	3/1/2011	2010	1	1	0	1	0		1		Matarba	3009001	3009	1		Matarba	3009002	3009	Grace	Halima	3009009	Chil	Chil						0	0			0	0	0	0	0	0	0	0	0	0
3034004	0	Son	3034	Matarba	Child	1	3/12/2011	2010	1	1	0	1	0		1		Mataarba	3034001	3034	1		Mataarba	3034002	3034	Christine	Halima	3034004	Chil	Chil						0	0			0	0	0	0	0	0	0	0	0	0
3039004	0	Daughter	3039	Matarba	Child	1	2/3/2011	2010	0	1	0	1	0		1		Matarba	3039001	3039	1		Matarba	3039002	3039	Grace	Halima	3039004	Chil	Chil						0	0			0	0	0	0	0	0	0	0	0	0
3056004	0	Son	3056	Matarba	Child	1	3/4/2011	2010	1	1	0	1	0		1		Mataarba	3056001	3056	1		Mataarba	3056002	3056	Christine	Halima	3056004	Chil	Chil						0	0			0	0	0	0	0	0	0	0	0	0
3057005	0	Daughter	3057	Matarba	Child	1	3/3/2011	2010	0	1	0	1	0		1		Mataarba	3057001	3057	1		Mataarba	3057002	3057	Grace	Halima	3057005	Chil	Chil		0	0			0	0			0	0	0	0	0	0	0	0	0	0
4016004	0	Daughter	4016	Sabenale	Child	1	3/21/2011	2010	0	1	0	1	0		1		Sabenale	4016001	4016	1		Sabenale	4016002	4016	Grace	Abdihak	4016004	Chil	Chil						0	0			0	0	0	0	0	0	0	0	0	0
6032006	0	Son	6032	Gedilun	Child	1	3/17/2011	2010	1	1	0	1	0		1		Gedilun	5032001	5032	1		Gedilun	5032002	5032	Grace	Dayib	6032006	Chil	Chil						0	0			0	0	0	0	0	0	0	0	0	0
1022008	0	Son	1022	z Korahin	Madrassa	1	2/19/2011	2009	1	2	0	2	0		1		Koran Hindi	1022001	1022	1		Koran Hindi	1022002	1022	Grace	Saharla	1022008	Chil							0	0			0	0	0	0	0	0	0	0	0	0
1035005	0	Daughter	1035	z Korahin	Madrassa	1	2/21/2011	2009	0	2	0	1	0		1		Garissa	1035001	1035	1		Koran Hindi	1035002	1035	Grace	Saharla	1035005	Chil							0	0			0	0	0	0	0	0	0	0	0	0
1038006	0	Daughter	1038	z Korahin	Child	1	2/21/2011	2009	0	2	0	2	0		1		Korahindi	1038001	1038	1		Korahindi	1038002	1038	Grace	Saharla	1038006	Chil							0	0			0	0	0	0	0	0	0	0	0	0
1091006	0	Son	1091	z Korahin	Madrassa	1	2/24/2011	2009	1	2	0	1	0		1		Koran Hindi	1091001	1091	1		Koran Hindi	1091002	1091	Grace	Saharla	1091006	Chil							0	0			0	0	0	0	0	0	0	0	0	0
2119004	0	Daughter	2119	Tumtish	Child	1	2/15/2011	2009	0	2	0	2	0		1		Tumtish	20119001	20119	1		Tumtish	20119002	20119	Christine	Saharla	2119004	Chil	Chil						0	0			0	0	0	0	0	0	0	0	0	0
2120003	0	Daughter	2120	Tumtish	Child	1	2/15/2011	2009	0	2	0	17	0		1		Tumtish	20120001	20120	1		Tumtish	20120002	20120	Christine	Saharla	2120003	Chil							0	0			0	0	0	0	0	0	0	0	0	0
2125005	0	Son	2125	Tumtish	Madrassa	1	2/15/2011	2009	1	2	0	3	0		1		Tumtish	20125001	20125	1		Tumtish	20125002	20125	Grace	Saharla	2125005	Chil			1	-99			0	0			0	0	0	0	0	0	0	0	0	0
2137007	0	Son	2137	Tumtish	Child	1	2/15/2011	2009	1	2	0	2	0		1		Tumtish	20137001	20137	1		Tumtish	20137002	20137	Christine	Saharla	2137007	Chil							0	0			0	0	0	0	0	0	0	0	0	0
2140005	0	Son	2140	Tumtish	Child	1	2/15/2011	2009	1	2	0	2	0		1		Tumtish	20140001	20140	1		Tumtish	2014002	20140	Grace Mat	Saharla	2140005	Chil	Chil		0	0			0	0			0	0	0	0	0	0	0	0	0	0
2141006	0	Son	2141	Tumtish	Child	1	2/14/2011	2009	1	2	0	2	0		1		Tumtish	20141001	20141	1		Tumtish	20141002	20141	Grace	Saharla	2141006	Chil	Chil		0	1			0	0			0	0	0	0	0	0	0	0	0	0
2145004	0	Daughter	2145	Tumtish	Madrassa	1	2/15/2011	2009	0	2	0	3	0		1		Tumtish	20145001	20145	1		Tumtish	20145002	20145	Grace Mat						0	1
2146007	0	Son	2146	Tumtish	Child	1	2/14/2011	2009	1	2	0	2	0		1		Tumtish	20146001	20146	1		Tumtish	20146002	20146	Grace	Saharla	2146007	Chil			0	0			0	0			0	0	0	0	0	0	0	0	0	0
2147007	0	Daughter	2147	Tumtish	Madrassa	1	2/15/2011	2009	0	2	0	2	0		1		Tumtish	20147001	20147	1		Tumtish	20147002	20147	Christine	Saharla	2147007	Chil	Chil						0	0			0	0	0	0	0	0	0	0	0	0
2150007	0	Daughter	2150	Tumtish	Child	1	2/14/2011	2009	0	2	0	2	0		1		Tumtish	2015001	20150	1		Tumtish	20150002	20150	Christine	Saharla	2150007	Chil	Chil						0	0			0	0	0	0	0	0	0	0	0	0
2152007	0	Son	2152	Tumtish	Child	1	2/14/2011	2009	1	2	0	2	0		1		Tumtish	20152001	20152	1		Tumtish	20152002	20152	Christine	Saharla	2152007	Chil	Chil						0	0			0	0	0	0	0	0	0	0	0	0
2157005	0	Son	2157	Tumtish	Madrassa	1	2/14/2011	2009	1	2	0	4	0		1		Tumtish	20157001	20157	1		Tumtish	20157002	20157	Grace	Saharla	2157005	Chil	Chil		1	0			0	0			0	0	0	0	0	0	0	0	0	0
2160004	0	Self	2160	Tumtish	Divorce (Ho	1	2/14/2011	2009	0	2	0	27	0		1		Garissa	20160001	20160	1		Tumtish	20160002	20160	Christine	Saharla	2160004	Chil							0	0			0	0	0	0	0	0	0	0	0	0
2161004	0	Daughter	2161	Tumtish	Child	1	2/14/2011	2009	0	2	0	2	0		1		Tumtish	20161001	20161	1		Tumtish	20161002	20161	Grace	Saharla	2161004				0	0			0	0			0	0	0	0	0	0	0	0	0	0
2162005	0	Son	2162	Tumtish	Child	1	2/14/2011	2009	1	2	0	3	0		1		Sangailu	20162001	20162	1		Sangailu	20162002	20162	Christine	Saharla	2162005	Chil							0	0			0	0	0	0	0	0	0	0	0	0
2163003	0	Wife	2163	Tumtish	Housewife	1	2/15/2011	2009	1	2	0	2	0		1		Tumtish	20163001	20163	1		Tumtish	20163002	20163	Grace Mat	Saharla	2163003	Chil			0	0			0	0			0	0	0	0	0	0	0	0	0	0
3006008	0	Son	3006	Matarba	Child	1	3/1/2011	2009	1	2	0	2	0		1		Matarba	3006001	3006	1		Matarba	3006002	3006	Grace	Halima	3006008	Chil	Chil						0	0			0	0	0	0	0	0	0	0	0	0
3011003	0	Daughter	3011	Matarba	Child	1	3/1/2011	2009	0	2	0	2	0		1		Mataarba	3011001	3011	1		Mataarba	3011002	3011	Christine	Halima	3011003	Chil	Chil						0	0			0	0	0	0	0	0	0	0	0	0
3018007	0	Daughter	3018	Matarba	Child	1	3/1/2011	2009	0	2	0	2	0		1		Garissa	3018001	3018	1		Matarba	3018002	3018	Grace	Halima	3018007	Chil	Chil						0	0			0	0	0	0	0	0	0	0	0	0
3026008	0	Daughter	3026	Matarba	Child	1	2/3/2011	2009	0	2	0	2	0		1		Matarba	3026001	3026	1		Kethi	3026002	3026	Grace	Halima	3026008	Chil	Chil						0	0			0	0	0	0	0	0	0	0	0	0
3034003	0	Son	3034	Matarba	Child	1	3/12/2011	2009	1	2	0	2	0		1		Matarba	3034001	3034	1		Matarba	3034002	3034	Christine	Halima	3034003	Chil	Chil						0	0			0	0	0	0	0	0	0	0	0	0
3039003	0	Daughter	3039	Matarba	Child	1	2/3/2011	2009	1	2	0	3	0		1		Matarba	3039001	3039	1		Matarba	3039002	3039	Grace	Halima	3039003	Chil	Chil						0	0			0	0	0	0	0	0	0	0	0	0
3041003	0	Son	3041	Matarba	Child	1	3/12/2011	2009	1	2	0	2	0		1		Mataarba	3041001	3041	1		Mataarba	3041002	3041	Christine	Halima	3041003	Chil	Chil						0	0			0	0	0	0	0	0	0	0	0	0
3049006	0	Daughter	3049	Matarba	Child	1	3/3/2011	2009	0	2	0	2	0		1		Matarba	3049001	3049	1		Matarba	3049002	3049	Grace	Halima	3049006								0	0			0	0	0	0	0	0	0	0	0	0
3055004	0	Son	3055	Matarba	Child	1	3/4/2011	2009	1	2	0	2	0		1		Matarba	3055001	3055	1		Korahindi	3055002	3055	Christine	Halima	3055004	Chil	Chil						0	0			0	0	0	0	0	0	0	0	0	0
3070004	0	Daughter	3070	Matarba	Child	1	3/4/2011	2009	0	2	0	2	0		1		Mataarba	3070001	3070	1		Mataarba	3070002	3070	Christine	Halima	3070004	Chil	Chil						0	0			0	0	0	0	0	0	0	0	0	0
3080011	0	Son	3080	Matarba	Child	1	3/11/2011	2009	1	2	0	2	0		1		Mataarba	3080001	3080	1		Mataarba	3080002	3080	Christine	Halima	3080011	Chil	Chil						0	0			0	0	0	0	0	0	0	0	0	0
3087005	0	Son	3087	Matarba	Child	1	3/11/2011	2009	1	2	0	1	0		1		Mataarba	3087001	3087	1		Mataarba	3087002	3087	Christine	Halima	3087005	Chil	Chil						0	0			0	0	0	0	0	0	0	0	0	0
3091007	0	Daughter	3091	Matarba	Child	1	3/11/2011	2009	0	2	0	1	0		1		Mataarba	3091001	3091	1		Mataarba	3091002	3091	Christine	Halima	3091007	Chil	Chil						0	0			0	0	0	0	0	0	0	0	0	0
4006003	0	Son	4006	Sabenale	Child	1	3/22/2011	2009	1	2	0	20	0		1		Sabenal	4006001	4006	1		Sabenal	4006002	4006	Christine	Abdihak	4006003	Chil	Chil						0	0			0	0	0	0	0	0	0	0	0	0
4008004	0	Daughter	4008	Sabenale	Child	1	3/21/2011	2009	0	2	0	2	0		1		Sabenale	4008001	4008	1		Sabenale	4008002	4008	Grace	Abdihak	4008004	Chil	Chil						0	0			0	0	0	0	0	0	0	0	0	0
4009003	0	Son	4009	Sabenale	Child	1	3/21/2011	2009	1	2	0	2	0		1		Sabenale	4009001	4009	1		Sabenale	4009002	4009	Grace	Abdihak	4009003	Chil	Chil						0	0			0	0	0	0	0	0	0	0	0	0
4013003	0	Wife	4013	Sabenale	Housewife	1	3/21/2011	2009	1	2	0	2	0		1		Sabenale	4013001	4013	1		Sabenale	4013002	4013	Christine	Abdihak	4013003	Chil	Chil						0	0			0	0	0	0	0	0	0	0	0	0
4014006	0	Son	4014	Sabenale	Child	1	3/21/2011	2009	1	2	0	2	0		1		Sabenale	4014001	4014	1		Sabenale	4014002	4014	Grace	Abdihak	4014006	Chil	Chil						0	0			0	0	0	0	0	0	0	0	0	0
4015003	0	Son	4015	Sabenale		1	3/21/2011	2009	1	2	0	2	0		1		Sabenale	4015003	4015	1		Sabenale	4015	4015	Grace	Abdihak	4015003	Chil	Chil						0	0			0	0	0	0	0	0	0	0	0	0
4020003	0	Son	4021	Sabenale	Child	1	3/21/2011	2009	1	2	0	2	0		1		Sabenale	4020001	4020	1		Sahenale	4020002	4020	Christine	Abdihak	4020003	Chil	Chil						0	0			0	0	0	0	0	0	0	0	0	0
5005003	0	Child	5005	Golalbele	Child	1	3/24/2011	2009	1	2	0	3	0		1		Gololbele	5005003	5005	1		Gololbele	5005003	5005	Grace	Abdihak	5005003	Chil	Chil						0	0			0	0	0	0	0	0	0	0	0	0
5024003	0	Son	5024	Golalbele	Child	1	3/24/2011	2009	1	2	0	3	0		1		Gololbele	5024001	5024	1		Gololbele	5024002	5024	Christine	Abdihak	5024003	Chil	Chil						0	0			0	0	0	0	0	0	0	0	0	0
5025003	0	Son	5025	Golalbele	Child	1	3/24/2011	2009	1	2	0	2	0		1		Golalbela	5025001	5025	1		Golalbela	5025002	5025	Christine	Halima	5025003								0	0			0	0	0	0	0	0	0	0	0	0
5028003	0	Son	5028	Golalbele	Child	1	3/25/2011	2009	1	2	0	2	0		1		Gololbele	5028001	5028	1		Gololbele	5028002	5028	Grace	Halima	5028003								0	0			0	0	0	0	0	0	0	0	0	0
6003004	0	Son	6003	Gedilun	Child	1	3/18/2011	2009	0	2	0	2	0		1		Gedilun	5003001	5003	1		Gedilun	5003002	5003	Grace	Dayib	6003004	Chil	Chil						0	0			0	0	0	0	0	0	0	0	0	0
6013006	0	Daughter	6013	Gedilun	Child	1	3/14/2011	2009	0	2	0	2	0		1		Gedilum	5013001	5013	1		Gedilun	5013002	5013	Grace	Idris	6013006	Chil	Chil						0	0			0	0	0	0	0	0	0	0	0	0
6021003	0	Daughter	6021	Gedilun	Child	1	3/14/2011	2009	0	2	0	2	0		1		Gedilun	5021001	5021	1		Gedilun	5021002	5021	Grace	Dayib M	6021003	Chil	Chil						0	0			0	0	0	0	0	0	0	0	0	0
6022003	0	Daughter	6022	Gedilun	House lady	1	3/14/2011	2009	0	2	0	2	0		1		Gedilun	5022001	5022	1		Gedilun	5022002	5022	Christine	Dayib M	6022003	Chil	Chil						0	0			0	0	0	0	0	0	0	0	0	0
6024003	0	Daughter	6025	Gedilun	house lady	1	3/14/2011	2009	0	2	0	2	0		1		Gedilun	5024001	5024	1		Gedilun	5024002	5024	Christine	Dayib M	6024003	Chil	Chil						0	0			0	0	0	0	0	0	0	0	0	0
6026005	0	Son	6026	Gedilun	Child	1	3/14/2011	2009	1	2	0	1	0		1		Gedilun	5026001	5026	1		Gedilun	5026002	5026	Grace	Dayib	6026005	Chil	Chil						0	0			0	0	0	0	0	0	0	0	0	0
6032005	0	Daughter	6032	Gedilun	School	1	3/17/2011	2009	0	2	0	2	0		1		Gedilun	5032001	5032	1		Gedilun	5032002	5032	Grace	Dayib	6032005	Chil	Chil						0	0			0	0	0	0	0	0	0	0	0	0
6038004	0	Son	6038	Gedilun	Child	1	3/18/2011	2009	1	2	0	2	0		1		Gedilun	5038001	5038	1		Gedilun	5038002	5038	Grace	Dayib M	6038004	Chil	Chil						0	0			0	0	0	0	0	0	0	0	0	0
6042003	0	Daughter	6042	Gedilun	Child	1	3/16/2011	2009	0	2	0	2	0		1		Gedilun	5042001	5042	1		Gedilun	5042002	5042	Grace	Dayib M	6042003	Chil	Chil						0	0			0	0	0	0	0	0	0	0	0	0
6045004	0	Daughter	6045	Gedilun	Child	1	3/16/2011	2009	0	2	0	3	0		1		Boka	5045001	5045	0		N/A	5045002	5045	Grace	Dayib M	6045004	Chil	Chil						0	0			0	0	0	0	0	0	0	0	0	0
6045005	0	Daughter	6045	Gedilun	Child	1	3/16/2011	2009	0	2	0	2	0		1		Gedilun	5045001	5045	1		Gedilun	5045002	5045	Grace	Dayib	6045005	Chil	Chil						0	0			0	0	0	0	0	0	0	0	0	0
6046003	0	Daughter	6046	Gedilun	Child	1	3/18/2011	2009	0	2	0	3	0		1		Gedilun	5046001	5046	1		Gedilun	5046002	5046	Grace	Dayib	6046003	Chil	Chil						0	0			0	0	0	0	0	0	0	0	0	0
6053003	0	Daughter	6053	Gedilun	Child	1	3/16/2011	2009	0	2	0	2	0		1		Gedilun	5053001	5053	1		Gedilun	5053002	5053	Grace	Dayib	6053003	Chil	Chil						0	0			0	0	0	0	0	0	0	0	0	0
6054005	0	Daughter	6054	Gedilun	Child	1	3/16/2011	2009	0	2	0	2	0		1		Gedilun	5054001	5054	1		Gedilun	5054002	5054	Grace	Dayib	6054005	Chil	Chil						0	0			0	0	0	0	0	0	0	0	0	0
6056003	0	Daughter	6056	Gedilun	Child	1	3/16/2011	2009	0	2	0	3	0		1		Gedilun	5056001	5056	1		Gedilun	5056002	5056	Grace	Dayib M	6056003	Chil	Chil						0	0			0	0	0	0	0	0	0	0	0	0
6063005	0	Son	6063	Gedilun	Child	1	3/17/2011	2009	0	2	0	3	0		1		Gedilun	5063001	5063	1		Gedilun	5063002	5063	Christine	Dayib M	6063005	Chil	Chil						0	0			0	0	0	0	0	0	0	0	0	0
6065003	0	Daughter	6065	Gedilun	Child	1	3/17/2011	2009	0	2	0	2	0		1		Gedilum	5065001	5065	1		Gedilum	5065002	5065	Christine	Dayib M	6065003	Chil	Chil						0	0			0	0	0	0	0	0	0	0	0	0
6069004	0	Son	6069	Gedilun	Child	1	3/17/2011	2009	1	2	0	2	0		1		Gedilun	5069001	5069	1		Gedilum	5069002	5069	Grace	Dayib	6069004	Chil	Chil						0	0			0	0	0	0	0	0	0	0	0	0
6072005	0	Daughter	6072	Gedilun	Child	1	3/17/2011	2009	0	2	0	3	0		1		Gedilum	5072001	5072	1		Gedilm	5072002	5072	Christine	Dayib M	6072005	Chil	Chil						0	0			0	0	0	0	0	0	0	0	0	0
1007008	0	Daughter	1007	z Korahin	Madrassa	1	2/19/2011	2008	0	3	0	20	0		1		Koran Hindi	1007001	1007	1		Koran Hindi	1007002	1007	Grace	Saharla	1007008	Chil							0	0			0	0	0	0	0	0	0	0	0	0
1009005	0	Son	1009	z Korahin	Madrassa	1	2/19/2011	2008	1	3	0	20	0		1		Koran Hindi	1009001	1009	1		Koran Hindi	1009002	1009	Christine	Saharla	1009005	6/6	6/6	1					0	0			0	0	0	0	0	0	0	0	0	0
1014008	0	Daughter	1014	z Korahin	Child	1	2/19/2011	2008	0	3	0	3	0		1		Korahindi	1014001	1014	0		N/A	1014002	1014	Grace	Saharla	1014008	Chil							0	0			0	0	0	0	0	0	0	0	0	0
1021005	0	Daughter	1021	z Korahin	Child	1	2/19/2011	2008	0	3	0	3	0		1		Korahindi	1021001	1021	1		Korahindi	1021002	1021	Christine	Saharla	1021005	Chil							0	0			0	0	0	0	0	0	0	0	0	0
1021006	0	Daughter	1021	z Korahin	Child	1	2/19/2011	2008	0	3	0	2	0		1		Korahindi	1021001	1021	1		Korahindi	1021002	1021	Christine	Saharla	1021006	Chil							0	0			0	0	0	0	0	0	0	0	0	0
1030005	0	Daughter	1030	z Korahin	Madrassa	1	2/21/2011	2008	0	3	0	2	0		1		Koran Hindi	1030001	1030	1		Koran Hindi	1030002	1030	Grace	Saharla	1030005	Chil							0	0			0	0	0	0	0	0	0	0	0	0
1033003	0	Son	1033	z Korahin	Child	1	2/21/2011	2008	1	3	0	2	0		1		Garissa	1033001	1033	1		Korahindi	1033002	1033	Grace	Saharla	1033003	Chil							0	0			0	0	0	0	0	0	0	0	0	0
1038003	0	Son	1038	z Korahin	Madrassa	1	2/21/2011	2008	1	3	0	3	0		1		Koran Hindi	1038001	1038	1		Koran Hindi	1038002	1038	Christine	Saharla	1038003	Chil	Chil						0	0			0	0	0	0	0	0	0	0	0	0
1038005	0	Daughter	1038	z Korahin	Child	1	2/21/2011	2008	0	3	0	3	0		1		Mare	1038001	1038	0		N/A	1038002	1038	Christine	Saharla	1038005	Chil							0	0			0	0	0	0	0	0	0	0	0	0
1044005	0	Daughter	1044	z Korahin	Child	1	2/21/2011	2008	0	3	0	3	0		1		Korahindi	1044001	1044	1		Korahindi	1044002	1044	christine	Saharla	1044005	Chil							0	0			0	0	0	0	0	0	0	0	0	0
1045003	0	Son	1045	z Korahin	Madrassa	1	2/21/2011	2008	1	3	0	1	0		1		Koran Hindi	1045001	1045	1		Koran Hindi	1045002	1045	Christine	Saharla	1045003	Chil							0	0			0	0	0	0	0	0	0	0	0	0
1050006	0	Son	1050	z Korahin	Child	1	2/22/2011	2008	1	3	0	1	0		1		Koran Hindi	1050001	1050	1		Koran Hindi	1050002	1050	Christine	Saharla	1050006								0	0			0	0	0	0	0	0	0	0	0	0
1055006	0	Son	1055	z Korahin	Madrassa	1	2/22/2011	2008	1	3	0	1	0		1		Koran Hindi	1055001	1055	1		Koran Hindi	1055002	1055	Christine	Saharla	1055006	Chil							0	0			0	0	0	0	0	0	0	0	0	0
1058005	0	Son	1058	z Korahin	Madrassa	1	2/26/2011	2008	1	3	0	2	0		1		Koran Hindi	1058001	1058	1		Koran Hindi	1058002	1058	Grace	Saharla	1058005	Chil	Chil						0	0			0	0	0	0	0	0	0	0	0	0
1059005	0	Daughter	1059	z Korahin	Child	1	2/22/2011	2008	0	3	0	3	0		1		Korahindi	1059001	1059	1		Korahindi	1059002	1059	Christine	Saharla	1059005	Chil							0	0			0	0	0	0	0	0	0	0	0	0
1068005	0	Son	1068	z Korahin	Madrassa	1	2/23/2011	2008	1	3	0	3	0		1		Koran Hindi	1068001	1068	1		Koran Hindi	1068002	1068	Christine	Saharla	1068005	Chil							0	0			0	0	0	0	0	0	0	0	0	0
1069007	0	Son	1069	z Korahin	Child	1	2/23/2011	2008	1	3	0	3	0		1		Korahindi	1069001	1069	1		Korahindi	1069002	1069	Christine	Saharla	1069007	Chil							0	0			0	0	0	0	0	0	0	0	0	0
1073008	0	Daughter	1073	z Korahin	Madrassa	1	2/23/2011	2008	1	3	0	1	0		1		Koran Hindi	1073001	1073	1		Koran Hindi	1073002	1073	Christine	Saharla	1073008	Chil							0	0			0	0	0	0	0	0	0	0	0	0
1075004	0	Son	1075	z Korahin	Child	1	2/24/2011	2008	1	3	0	2	0		1		Korahindi	1075001	1075	1		Korahindi	1075002	1075	Christine	Saharla	1075004	Chil							0	0			0	0	0	0	0	0	0	0	0	0
1078007	0	Son	1078	z Korahin	Child	1	2/26/2011	2008	1	3	0	3	0		1		Korahindi	1078001	1078	1		Korahindi	1078002	1078	Grace	Saharla	1078007		Chil						0	0			0	0	0	0	0	0	0	0	0	0
1083007	0	Son	1083	z Korahin	Child	1	2/24/2011	2008	1	3	0	2	0		1		Korahindi	1083001	1083	1		Korahindi	1083002	1083	Christine	Saharla	1083007	Chil							0	0			0	0	0	0	0	0	0	0	0	0
1084008	0	Son	1084	z Korahin	Madrassa	1	2/24/2011	2008	1	3	0	1	0		1		Koran Hindi	1084001	1084	1		Koran Hindi	1084002	1084	Christine	Saharla	1084008	Chil							0	0			0	0	0	0	0	0	0	0	0	0
1085005	0	Son	1085	z Korahin	Child	1	2/24/2011	2008	1	3	0	2	0		1		Korahindi	1085001	1085	1		Korahindi	1085002	1085	Christine	Saharla	1085005	Chil	Chil						0	0			0	0	0	0	0	0	0	0	0	0
1095007	0	Son	1095	z Korahin	Madrassa	1	2/23/2011	2008	1	3	0	1	0		1		Koran Hindi	1095001	1095	1		Koran Hindi	1095002	1095	Christine	Saharla	1095007	Chil							0	0			0	0	0	0	0	0	0	0	0	0
1099004	0	Daughter	1099	z Korahin	Child	1	2/28/2011	2008	0	3	0	2	0		1		Korahindi	1099001	1099	1		Korahindi	1099002	1099	Grace	Halima	1099004	Chil	Chil						0	0			0	0	0	0	0	0	0	0	0	0
1168008	0	Son	1168	z Korahin	Madrassa	1	2/26/2011	2008	1	3	0	2	0		1		Koran Hindi	1168001	1168	1		Koran Hindi	1168002	1168	Grace	Saharla	1168008	Chil	Chil						0	0			0	0	0	0	0	0	0	0	0	0
1170009	0	Daughter	1170	z Korahin	Madrassa	1	2/23/2011	2008	0	3	0	1	0		1		Koran Hindi	10170001	10170	1		Koran Hindi	10170002	10170	Christine	Saharla	1170009	Chil							0	0			0	0	0	0	0	0	0	0	0	0
2122006	0	Son	2122	Tumtish	Child	1	2/15/2011	2008	1	3	0	3	0		1		Tumtish	20122001	20122	1		Muftu	20122002	20122	Grace Mat	Saharla	2122006	Chil			0	0			0	0			0	0	0	0	0	0	0	0	0	0
2132005	0	Daughter	2132	Tumtish	Child	1	2/16/2011	2008	0	3	0	2	0		1		Tumtish	20132001	20132	1		Tumtish	20132002	20132	Christine	Saharla	2132005	Chil							0	0			0	0	0	0	0	0	0	0	0	0
2140003	0	Daughter	2140	Tumtish	Child	1	2/15/2011	2008	0	3	0	3	0		1		Tumtish	20140001	20140	1		Tumtish	20140002	20140	Christine	Saharla	2140003	Chil	Chil						0	0			0	0	0	0	0	0	0	0	0	0
2141007	0	Son	2141	Tumtish	Child	1	2/14/2011	2008	1	3	0	3	0		1		Tumtish	20141001	20141	1		Tumtish	20141002	20141	Grace	Saharla	2141007	Chil	Chil		0	0			0	0			0	0	0	0	0	0	0	0	0	0
2144007	0	Son	2144	Tumtish	Child	1	2/14/2011	2008	1	3	0	3	0		1		Tumtish	20144001	20144	1		Tumtish	20144002	20144	Christine	Saharla	2144007	Chil	Chil						0	0			0	0	0	0	0	0	0	0	0	0
2145003	0	Son	2145	Tumtish	Madrassa	1	2/14/2011	2008	1	3	0	3	0		1		Tumtish	20145001	20145	1		Tumtish	20145002	20145	Christine	Saharla	2145003	Chil	Chil						0	0			0	0	0	0	0	0	0	0	0	0
2152006	0	Daughter	2152	Tumtish	Madrassa	1	2/14/2011	2008	0	3	0	5	0		1		Tumtish	20152001	20152	1		Tumtish	20152002	20152	Christine	Saharla	2152006	Chil	Chil						0	0			0	0	0	0	0	0	0	0	0	0
2157006	0	Daughter	2157	Tumtish	Madrassa	1	2/14/2011	2008	0	3	0	4	0		1		Tumtish	20157001	20157	1		Tumtish	20157002	20157	Grace	Saharla	2157006	Chil	Chil		0	0			0	0			0	0	0	0	0	0	0	0	0	0
2161003	0	Son	2161	Tumtish	Child	1	2/14/2011	2008	1	3	0	3	0		1		Tumtish	20161001	20161	1		Tumtish	20161002	20161	Christine	Saharla	2161003								0	0			0	0	0	0	0	0	0	0	0	0
2162003	0	Daughter	2162	Tumtish	Madrassa	1	2/14/2011	2008	0	3	0	4	0		1		Sangailu	20162001	20162	0		Sangailu	20162002	20162	Grace	Saharla	2162003	Chil			0	1			0	0			0	0	0	0	0	0	0	0	0	0
3002007	0	Son	3002	Matarba	Child	1	3/1/2011	2008	1	3	0	3	0		1		Matarba	3002001	3002	1		Matarba	3002002	3002	Christine	Halima	3002007	Chil	Chil						0	0			0	0	0	0	0	0	0	0	0	0
3009008	0	Daughter	3009	Matarba	Child	1	3/1/2011	2008	0	3	0	3	0		1		Matarba	3009001	3009	1		Matarba	3009002	3009	Grace	Halima	3009008	Chil	Chil						0	0			0	0	0	0	0	0	0	0	0	0
3017006	0	Son	3017	Matarba	Child	1	3/1/2011	2008	1	3	0	3	0		1		Garissa	3017001	3017	1		Garissa	3017002	3017	Christine	Halima	3017006	Chil	Chil						0	0			0	0	0	0	0	0	0	0	0	0
3019006	0	Son	3019	Matarba	Child	1	3/1/2011	2008	1	3	0	3	0		1		Mataarba	3019001	3019	1		Mataarba	3019001	3019	Grace	Halima	3019006	Chil	Chil						0	0			0	0	0	0	0	0	0	0	0	0
3022005	0	Son	3022	Matarba	Child	1	2/3/2011	2008	1	3	0	3	0		1		Matarba	3022001	3022	1		Matarba	3022002	3022	Grace	Halima	3022005	Chil	Chil						0	0			0	0	0	0	0	0	0	0	0	0
3024006	0	Daughter	3024	Matarba	Child	1	2/3/2011	2008	0	3	0	3	0		1		Mataarba	3024002	3024	1		Mataarba	3024002	3024	Grace	Halima	3024006	Chil	Chil						0	0			0	0	0	0	0	0	0	0	0	0
3028006	0	Daughter	3028	Matarba	Child	1	2/3/2011	2008	0	3	0	3	0		1		Mataarba	3028001	3028	1		Mataarba	3028002	3028	Grace	Halima	3028006	Chil	Chil						0	0			0	0	0	0	0	0	0	0	0	0
3031005	0	Son	3031	Matarba	Child	1	2/3/2011	2008	1	3	0	3	0		1		Matarba	3031001	3031	1		Matarba	3031002	3031	Grace	Halima	3031005	Chil	Chil						0	0			0	0	0	0	0	0	0	0	0	0
3043004	0	Daughter	3043	Matarba	Child	1	3/4/2011	2008	0	3	0	3	0		1		Matarba	3043001	3043	1		Matarba	3043002	3043	Christine	Halima	3043004	Chil	Chil						0	0			0	0	0	0	0	0	0	0	0	0
3045005	0	Daughter	3045	Matarba	Child	1	3/3/2011	2008	0	3	0	3	0		1		Matarba	3045001	3045	1		Matarba	3045002	3045	Christine	Halima	3045005	Chil	Chil						0	0			0	0	0	0	0	0	0	0	0	0
3047007	0	Daughter	3047	Matarba	Child	1	3/3/2011	2008	0	3	0	3	0		1		Mataarba	3047001	3047	1		Mataarba	3047002	3047	Christine	Halima	3047007	Chil	Chil						0	0			0	0	0	0	0	0	0	0	0	0
3061008	0	Daughter	3061	Matarba	Child	1	3/3/2011	2008	0	3	0	2	0		1		Mataarba	3061001	3061	1		Mataarba	3061002	3061	Grace	Halima	3061008	Chil	Chil						0	0			0	0	0	0	0	0	0	0	0	0
3070003	0	Son	3070	Matarba	Child	1	3/4/2011	2008	1	3	0	3	0		1		Matarba	3070001	3070	1		Matarba	3070002	3070	Christine	Halima	3070003	Chil	Chil						0	0			0	0	0	0	0	0	0	0	0	0
3071009	0	Son	3071	Matarba	Child	1	3/4/2011	2008	1	3	0	3	0		1		Mataarba	3071001	3071	1		Mataarba	3071002	3071	Christine	Halima	3071009	Chil	Chil						0	0			0	0	0	0	0	0	0	0	0	0
3080010	0	Son	3080	Matarba	Child	1	3/11/2011	2008	1	3	0	3	0		1		Mataarba	3080001	3080	1		Mataarba	3080002	3080	Christine	Halima	3080010	Chil	Chil						0	0			0	0	0	0	0	0	0	0	0	0
3082007	0	Son	3082	Matarba	Child	1	3/11/2011	2008	1	3	0	3	0		1		Doy	3082001	3082	1		Doy	3082002	3080	Christine	Halima	3082007	Chil	Chil						0	0			0	0	0	0	0	0	0	0	0	0
3084003	0	Daughter	3084	Matarba	Child	1	3/11/2011	2008	0	3	0	3	0		1		Matarba	3084001	3084	1		Matarba	3084002	3084	Christine	Halima	3084003	Chil	Chil						0	0			0	0	0	0	0	0	0	0	0	0
3087004	0	Daughter	3087	Matarba	Child	1	3/11/2011	2008	0	3	0	3	0		1		Mataarba	3087001	3087	1		Mataarba	3087002	3087	Christine	Halima	3087004	Chil	Chil						0	0			0	0	0	0	0	0	0	0	0	0
3089012	0	Daughter	3089	Matarba	Child	1	3/11/2011	2008	0	3	0	3	0		1		Matarba	3089001	3089	1		Matarba	3089002	3089	Christine	Halima	3089012	Chil	Chil						0	0			0	0	0	0	0	0	0	0	0	0
3093005	0	Daughter	3093	Matarba	Child	1	3/1/2011	2008	1	3	0	4	0		1		Matarba	3093001	3093	1		Matarba	3093002	3093	Christine	Halima	3093005	Chil	Chil						0	0			0	0	0	0	0	0	0	0	0	0
4013004	0	Daughter	4013	Sabenale	Child	1	3/21/2011	2008	0	3	0	3	0		1		Sabenale	4013001	4013	1		Sabenale	4013002	4013	Christine	Adbihak	4013004	Chil	Chil						0	0			0	0	0	0	0	0	0	0	0	0
4018003	0	Son	4018	Sabenale	Child	1	3/21/2011	2008	1	3	0	3	0		1		South Afric	4018001	4018	1		Sabanale	4018002	4018	Grace	Abdihak	4018003	Chil	Chil						0	0			0	0	0	0	0	0	0	0	0	0
4019004	0	Daughter	4019	Sabenale	Child	1	3/21/2011	2008	0	3	0	3	0		1		Sabenale	4019001	4019	1		Sabenale	4019002	4019	Grace	Abdihak	4019004	Chil	Chil						0	0			0	0	0	0	0	0	0	0	0	0
4020004	0	Daughter	4020	Sabenale	Madrassa	1	3/21/2011	2008	0	3	0	3	0		1		Sabenale	4020001	4020	1		Sabenale	4020002	4020	Christine	Abdihak	4020004	Chil	Chil						0	0			0	0	0	0	0	0	0	0	0	0
5001004	0	Son	5001	Golalbele	Child	1	3/24/2011	2008	1	3	0	3	0		1		Golalbule	5001001	5001	1		Golalbule	5001002	5001	Grace	Halima	5001004	Chil	Chil						0	0			0	0	0	0	0	0	0	0	0	0
5006005	0	Daughter	5006	Golalbele	Child	1	3/24/2011	2008	0	3	0	3	0		1		Sangailu	5006001	5006	1		Sangailu	5006002	5006	Christine	Halima	5006005	Chil	Chil						0	0			0	0	0	0	0	0	0	0	0	0
5008004	0	Son	5008	Golalbele	Child	1	3/24/2011	2008	1	3	0	2	0		1		Ege	5008001	5008	1		Garissa	5008002	5008	Christine	Abdihak	5008004	Chil	Chil						0	0			0	0	0	0	0	0	0	0	0	0
5012003	0	Daughter	5012	Golalbele	Child	1	3/24/2011	2008	0	3	0	3	0		1		Gololbenle	5012001	5012	1		Gololbenle	5012002	5012	Christine	Halima	5012003	Chil	Chil						0	0			0	0	0	0	0	0	0	0	0	0
5014003	0	Daughter	5014	Golalbele	Child	1	3/24/2011	2008	0	3	0	3	0		1		Golol Benle	5014001	5014	1		Golol Benle	5014002	5014	Grace	Halima	5014003	Chil	Chil						0	0			0	0	0	0	0	0	0	0	0	0
5016004	0	Daughter	5016	Golalbele	Child	1	3/24/2011	2008	0	3	0	2	0		1		Gololbele	5016001	5016	1		Gololbele	5016002	5016	Christine	Abdihak	5016004	Chil	Chil						0	0			0	0	0	0	0	0	0	0	0	0
5017005	0	Son	5017	Golalbele	Child	1	3/24/2011	2008	1	3	0	3	0		1		Golabule	5017001	5017	1		Golalbule	5017002	5017	Grace	Halima	5017005	Chil	Chil						0	0			0	0	0	0	0	0	0	0	0	0
5019005	0	Son	5019	Golalbele	Child	1	3/24/2011	2008	1	3	0	3	0		1		Golalbele	5019001	5019	1		Golalbele	5019002	5019	Christine	Halima	5019005	Chil	Chil						0	0			0	0	0	0	0	0	0	0	0	0
5020004	0	Daughter	5020	Golalbele	Child	1	3/24/2011	2008	0	3	0	9	0		1		Gololbenle	5020001	5020	1		Gololbenle	5020002	5020	Christine	Halima	5020004	Chil	Chil						0	0			0	0	0	0	0	0	0	0	0	0
5021005	0	Son	5021	Golalbele	Child	1	3/24/2011	2008	1	3	0	3	0		1		Golalbele	5021001	5021	1		Golalbele	5021002	5021	Christine	Halima	5021005	Chil	Chil						0	0			0	0	0	0	0	0	0	0	0	0
5026004	0	Daughter	5026	Golalbele	Child	1	3/25/2011	2008	0	3	0	3	0		1		Gololbenle	5026001	5026	1		Gololbenle	5026002	5026	Christine	Halima	5026004	Chil	Chil						0	0			0	0	0	0	0	0	0	0	0	0
6006008	0	Son	6006	Gedilun	School	1	3/14/2011	2008	1	3	0	3	0		1		Masalani	5006001	5006	1		Gedilun	5006002	5006	Christine	Dayib	6006008	Chil	Chil						0	0			0	0	0	0	0	0	0	0	0	0
6010004	0	Daughter	6010	Gedilun	Child	1	3/14/2011	2008	0	3	0	3	0		1		Gedilun	5010001	5010	1		Gedilun	5010002	5010	Christine	Idris	6010004	Chil	Chil						0	0			0	0	0	0	0	0	0	0	0	0
6011003	0	Wife	6011	Gedilun	Housewife	1	3/14/2011	2008	0	3	0	3	0		1		Gedilun	5011001	5011	0			5011002	5011	Christine	Idris A	6011003	Chil	Chil						0	0			0	0	0	0	0	0	0	0	0	0
6016003	0	Son	6016	Gedilun	Child	1	3/14/2011	2008	1	3	0	3	0		1		Gedilum	5016001	5016	1		Gedilun	5016002	5016	Grace	Idris A	6016003	Chil	Chil						0	0			0	0	0	0	0	0	0	0	0	0
6029004	0	Son	6029	Gedilun	Child	1	3/17/2011	2008	1	3	0	3	0		1		Gedilun	5029001	5029	1		Gedilun	5029002	5029	Grace	Dayib M	6029004	Chil	Chil						0	0			0	0	0	0	0	0	0	0	0	0
6033004	0	Son	6033	Gedilun	Child	1	3/18/2011	2008	1	3	0	3	0		1		Gedilun	5033001	5033	1		Gedilun	5033002	5033	Grace	Dayib	6033004	Chil	Chil						0	0			0	0	0	0	0	0	0	0	0	0
6033005	0	Son	6033	Gedilun	School	1	3/18/2011	2008	1	3	0	3	0		1		Gedilun	5033001	5033	1		Gedilun	5033002	5033	Grace	Idris A	6033005	Chil	Chil						0	0			0	0	0	0	0	0	0	0	0	0
6044003	0	Son	6044	Gedilun	School	1	3/16/2011	2008	1	3	0	3	0		1		Gedilun	5044001	5044	1		Ijara	5044003	5044	Grace	Idris A	6044003	Chil	Chil						0	0			0	0	0	0	0	0	0	0	0	0
6050005	0	Daughter	6050	Gedilun	Child	1	3/18/2011	2008	0	3	0	3	0		1		Gedilun	5050001	5050	1		Gedilun	5050002	5050	Grace	Dayib	6050005	Chil	Chil						0	0			0	0	0	0	0	0	0	0	0	0
6057004	0	Uncle	6057	Gedilun	Child	1	3/15/2011	2008	1	3	0	2	0		1		Gababa	5057001	5057	1		Gedilun	5057002	5057	Grace	Dayib	6057004	Chil	Chil						0	0			0	0	0	0	0	0	0	0	0	0
6063003	0	Daughter	6063	Gedilun	Child	1	3/17/2011	2008	0	3	0	3	0		1		Gedilun	5063001	5063	1		Gedilun	5063002	5063	Christine	Dayib M	6063003	Chil	Chil						0	0			0	0	0	0	0	0	0	0	0	0
6064004	0	Daughter	6064	Gedilun	Child	1	3/17/2011	2008	0	3	0	3	0		1		Gedilun	5064001	5064	1		Gedilun	5064002	5064	Grace	Dayib	6064004	Chil	Chil						0	0			0	0	0	0	0	0	0	0	0	0
6065004	0	Son	6065	Gedilun	Child	1	3/17/2011	2008	1	3	0	3	0		1		Gedilum	5065001	5065	1		Gedilum	5065002	5065	Christine	Dayib M	6065004	Chil	Chil						0	0			0	0	0	0	0	0	0	0	0	0
6069010	0	Son	6069	Gedilun	Child	1	3/19/2011	2008	1	3	0	3	0		1		Gedilun	5069001	5069	1		Gedilun	5069002	5069	Christine	Dayib M	6069010	Chil	Chil						0	0			0	0	0	0	0	0	0	0	0	0
6070004	0	Daughter	6070	Gedilun		1	3/17/2011	2008	0	3	0	3	0		1		Gedilun	5070001	5070	1		Gedilun	507004	5070	Grace	Idris A	6070004	Chil	Chil						0	0			0	0	0	0	0	0	0	0	0	0
6071004	0	Daughter	6071	Gedilun		1	3/17/2011	2008	0	3	0	3	0		1		Gedilun	5071001	5071	1		Gedilun	5071002	5071	Christine	Idris A	6071004	Chil	Chil						0	0			0	0	0	0	0	0	0	0	0	0
6074005	0	Father	6074	Gedilun	Herder	1	3/15/2011	2008	0	3	0	17	0		1		Gedilun	5074001	5074	1		Gedilun	5074002	5074	Christine	Idris A	6074005	Chil	Chil						0	0			0	0	0	0	0	0	0	0	0	0
1006006	0	Daughter	1006	z Korahin	Madrassa	1	2/25/2011	2007	0	4	0	2	0		1		Koran Hindi	1006001	1006	1		Koran Hindi	1006002	1006	Grace	Saharla	1006006	6/6	6/6	1					0	0			0	0	0	0	0	0	0	0	0	0
1007007	0	Daughter	1007	z Korahin	Madrassa	1	2/19/2011	2007	0	4	0	20	0		1		Koran Hindi	1007001	1007	1		Koran Hindi	1007002	1007	Grace	Saharla	1007007	Chil							0	0			0	0	0	0	0	0	0	0	0	0
1022007	0	Son	1022	z Korahin	Madrassa	1	2/19/2011	2007	1	4	0	2	0		1		Koran Hindi	1022001	1022	1		Koran Hindi	1022002	1022	Grace	Saharla	1022007	Chil							0	0			0	0	0	0	0	0	0	0	0	0
1025003	0	Son	1025	z Korahin	Child	1	2/21/2011	2007	0	4	0	4	0		1		Korahindi	1025001	1025	1		Korahindi	1025002	1025	Grace	Saharla	1025003	Chil							0	0			0	0	0	0	0	0	0	0	0	0
1026006	0	Son	1026	z Korahin	Madrassa	1	2/21/2011	2007	1	4	0	4	0		0			1026001	1026	1		Korahindi	1026002	1026	Grace	Saharla	1026006	6/6	6/6	1					0	0			0	0	0	0	0	0	0	0	0	0
1040004	0	Son	1040	z Korahin	Madrassa	1	2/21/2011	2007	1	4	0	3	0		1		Koran Hindi	1040001	1040	1		Koran Hindi	1040002	1040	Christine	Saharla	1040004	Chil							0	0			0	0	0	0	0	0	0	0	0	0
1053007	0	Daughter	1053	z Korahin	Madrassa	1	2/22/2011	2007	0	4	0	2	0		1		Koran Hindi	1053001	1053	1		Koran Hindi	1053002	1053	Grace	Saharla	1053007	Chil							0	0			0	0	0	0	0	0	0	0	0	0
1062004	0	Son	1062	z Korahin	Child	1	2/22/2011	2007	1	4	0	4	0		1		Korahindi	1062001	1062	1		Korahindi	1062002	1062	Christine	Saharla	1062004	Chil							0	0			0	0	0	0	0	0	0	0	0	0
1070010	0	Son	1070	z Korahin	Child	1	2/23/2011	2007	1	4	0	4	0		1		Korahindi	1070001	1070	1		Korahindi	1070002	1070	Christine	Saharla	1070010	Chil							0	0			0	0	0	0	0	0	0	0	0	0
1079004	0	Son	1079	z Korahin	School	1	2/25/2011	2007	1	4	0	4	0		1		Korahindi	1079001	1079	1		Korahindi	1079002	1079	Grace	Saharla	1079004	6/6	6/6	1					0	0			0	0	0	0	0	0	0	0	0	0
1083006	0	Son	1083	z Korahin	School	1	2/24/2011	2007	1	4	0	4	0		1		Korahindi	1083001	1083	1		Korahindi	1083002	1083	Christine	Saharla	1083006	Chil							0	0			0	0	0	0	0	0	0	0	0	0
1085004	0	Son	1085	z Korahin	Madrassa	1	2/24/2011	2007	1	4	0	3	0		1		Koran Hindi	1085001	1085	1		Koran Hindi	1085002	1085	Christine	Saharla	1085004	Chil							0	0			0	0	0	0	0	0	0	0	0	0
1091003	0	Daughter	1091	z Korahin	Madrassa	1	2/23/2011	2007	1	4	0	3	0		1		Koran Hindi	1091001	1091	1		Koran Hindi	1091002	1091	Grace	Saharla	1091003	6/6	6/6	1					0	0			0	0	0	0	0	0	0	0	0	0
1094005	0	Son	1094	z Korahin	Child	1	2/24/2011	2007	1	4	0	4	0		1		Korahindi	1094001	1094	1		Hulugho	1094002	1094	Christine	Saharla	1094005	Chil	Chil						0	0			0	0	0	0	0	0	0	0	0	0
1098007	0	Daughter	1098	z Korahin	Madrassa	1	2/28/2011	2007	0	4	0	3	0		1		Garissa	1098001	1098	1		Korahindi	1098002	1098	Grace	Halima	1098007	Chil	Chil						0	0			0	0	0	0	0	0	0	0	0	0
1100006	0	Son	1100	z Korahin	Child	1	2/28/2011	2007	1	4	0	4	0		1		Korahindi	1100001	1100	1		Korahindi	100002	1100	Grace		1100006	Chil	Chil						0	0			0	0	0	0	0	0	0	0	0	0
1169004	0	Daughter	1169	z Korahin	Child	1	2/23/2011	2007	0	4	0	4	0		1		Korahindi	10169001	10169	1		Korahindi	10169002	10169	Christine	Saharla	1169004	Chil							0	0			0	0	0	0	0	0	0	0	0	0
2119003	0	Wife	2119	Tumtish	Housewife	1	3/15/2011	2007	1	4	0	5	0		1		Tumtish	20119001	20119	1		Tumtish	20119002	20119	Christine	Saharla	2119003	Chil	Chil						0	0			0	0	0	0	0	0	0	0	0	0
2130005	0	Son	2130	Tumtish	Child	1	2/15/2011	2007	1	4	0	4	0		1		Tumtish	20130001	20130	1		Tumtish	20130002	20130	Grace Mat	Saharla	2130005	Chil	Chil		1	0			0	0			0	0	0	0	0	0	0	0	0	0
2132004	0	Daughter	2132	Tumtish	Child	1	2/16/2011	2007	0	4	0	3	0		1		Tumtish	20132001	20132	1		Tumtish	20132002	20132	Christine	Saharla	2132004	Chil							0	0			0	0	0	0	0	0	0	0	0	0
2132007	0	Son	2132	Tumtish	Child	1	2/16/2011	2007	1	4	0	4	0		1		Tumtish	20132001	20132	1		Tumtish	20132002	20132	Grace	Saharla	2132007	Chil			0	0			0	0			0	0	0	0	0	0	0	0	0	0
2137006	0	Son	2137	Tumtish	Child	1	2/15/2011	2007	1	4	0	4	0		1		Tumtish	20137001	20137	1		Tumtish	20137002	20137	Grace	Saharla	2137006	Chil	Chil		0	0			0	0			0	0	0	0	0	0	0	0	0	0
2138003	0	Mother	2138	Tumtish	Housewife	1	2/15/2011	2007	0	4	0	4	0		1		Tumtish	20138001	20138	1		Tumtish	20138002	20138	Christine	Saharla	2138003	Chil	Chil						0	0			0	0	0	0	0	0	0	0	0	0
2144006	0	Son	2144	Tumtish	Child	1	2/14/2011	2007	1	4	0	4	0		1		Tumtish	20144001	20144	1		Tumtish	20144002	20144	Christine	Saharla	2144006								0	0			0	0	0	0	0	0	0	0	0	0
2146006	0	Son	2146	Tumtish	Child	1	2/14/2011	2007	1	4	0	4	0		1		Tumtish	20146001	20146	1		Tumtish	20146002	20146	Grace	Saharla	2146006	Chil			0	0			0	0			0	0	0	0	0	0	0	0	0	0
2147006	0	Daughter	2147	Tumtish	Madrassa	1	2/15/2011	2007	0	4	0	4	0		1		Tumtish	20147001	20147	1		Tumtish	20147002	20147	Christine	Saharla	2147006	Chil	Chil						0	0			0	0	0	0	0	0	0	0	0	0
2150006	0	Daughter	2150	Tumtish	Child	1	2/15/2011	2007	0	4	0	4	0		1		Tumtish	20150001	20150	1		Tumtish	20150002	20150	Christine	Saharla	2150006	Chil	Chil						0	0			0	0	0	0	0	0	0	0	0	0
2157007	0	Daughter	2157	Tumtish	Madrassa	1	2/14/2011	2007	0	4	0	4	0		1		Tumtish	20157001	20157	1		Tumtish	20157002	20157	Grace	Saharla	2157007	Chil	Chil		0	0			0	0			0	0	0	0	0	0	0	0	0	0
2159007	0	Daughter	2159	Tumtish	Child	1	2/14/2011	2007	0	4	0	4	0		1			20159001	20159	0		N/L	20159002	20159	Christine	Saharla	2159007								0	0			0	0	0	0	0	0	0	0	0	0
2162004	0	Daughter	2162	Tumtish	Madrassa	1	2/14/2011	2007	0	4	0	4	0		1		Sangailu	20162001	20162	1		Sangailu	20162002	20162	Christine	Saharla	2162004	Chil							0	0			0	0	0	0	0	0	0	0	0	0
3011002	0	Daughter	3011	Matarba	Child	1	3/1/2011	2007	0	4	0	4	0		1		Sangailu	3011001	3011	1		N/A	3011002	3011	Christine	Halima	3011002	Chil	Chil						0	0			0	0	0	0	0	0	0	0	0	0
3012004	0	Daughter	3012	Matarba	Child	1	3/1/2011	2007	0	4	0	4	0		1		Mataarba	3012001	3012	1		Mataarba	3012002	3012	Grace	Halima	3012004	Chil	Chil						0	0			0	0	0	0	0	0	0	0	0	0
3040005	0	Son	3040	Matarba	school	1	3/12/2011	2007	1	4	0	5	0		1		Matarba	3040001	3040	1		matarba	3040002	3040	Christine	Halima	3040005	Chil	Chil						0	0			0	0	0	0	0	0	0	0	0	0
3042005	0	Son	3045	Matarba	Child	1	3/12/2011	2007	1	4	0	4	0		1		Nairobi	3045001	3045	1		Masalani	3045002	3045	Christine	Halima	3042005								0	0			0	0	0	0	0	0	0	0	0	0
3045004	0	Daughter	3045	Matarba	Child	1	3/3/2011	2007	0	4	0	4	0		1		Mataarba	3045001	3045	1		Mataarba	3045002	3045	Christine	Halima	3045004	Chil	Chil						0	0			0	0	0	0	0	0	0	0	0	0
3048009	0	Daughter	3048	Matarba	Child	1	3/3/2011	2007	0	4	0	4	0		1		Mataarba	3048001	3048	1		Mataarba	3048002	3048	Christine	Halima	3048009	Chil	Chil						0	0			0	0	0	0	0	0	0	0	0	0
3049005	0	Son	3049	Matarba	Child	1	3/3/2011	2007	1	4	0	4	0		1		Matarba	3049001	3049	1		Matarba	3049002	3049	Grace	Halima	3049005	Chil	Chil						0	0			0	0	0	0	0	0	0	0	0	0
3056003	0	Daughter	3056	Matarba	Child	1	3/4/2011	2007	0	4	0	4	0		1		Mataarba	3056001	3056	1		Mataarba	3056002	3056	Christine	Halima	3056003	Chil	Chil						0	0			0	0	0	0	0	0	0	0	0	0
3080007	0	Son	3080	Matarba	Child	1	3/11/2011	2007	1	4	0	4	0		1		Mataarba	3080001	3080	1		Mataarba	3080002	3080	Christine	Halima	3080007	Chil	Chil						0	0			0	0	0	0	0	0	0	0	0	0
3083008	0	Daughter	3083	Matarba	Madrassa	1	3/11/2011	2007	0	4	0	4	0		1		Matarba	3083001	3083	1		Matarba	3083002	3083	Christine	Halima	3083008	6/6	6/6	1					0	0			0	0	0	0	0	0	0	0	0	0
3085006	0	Daughter	3085	Matarba	Child	1	3/11/2011	2007	0	4	0	4	0		1		Matarba	3085001	3085	1		Matarba	3085002	3085	Christine	Halima	3085006	Chil	Chil						0	0			0	0	0	0	0	0	0	0	0	0
3086008	0	Son	3086	Matarba	Child	1	3/11/2011	2007	1	4	0	4	0		1		Mataarba	3086001	3086	1		Mataarba	3086002	3086	Christine	Halima	3086008	Chil	Chil						0	0			0	0	0	0	0	0	0	0	0	0
3091006	0	Son	3091	Matarba	Madrassa	1	3/11/2011	2007	1	4	0	4	0		1		Mataarba	3091001	3091	1		Mataarba	3091002	3091	Christine	Halima	3091006	Chil	Chil						0	0			0	0	0	0	0	0	0	0	0	0
3093004	0	Son	3093	Matarba	Child	1	3/1/2011	2007	1	4	0	4	0		1		Matarba	3093001	3093	1		Matarba	3093002	3093	Grace	Halima	3093004	Chil	Chil						0	0			0	0	0	0	0	0	0	0	0	0
4008003	0	Son	4008	Sabenale	Child	1	3/21/2011	2007	1	4	0	4	0		1		Sabenale	4008001	4008	1		Sabenale	4008002	4008	Grace	Abdihak	4008003	Chil	Chil						0	0			0	0	0	0	0	0	0	0	0	0
4016005	0	Son	4016	Sabenale	Child	1	3/21/2011	2007	1	4	0	4	0		1		Sabenale	4016001	4016	1		Sabenale	4016002	4016	Christine	Abdihak	4016005	Chil	Chil						0	0			0	0	0	0	0	0	0	0	0	0
5007002	0	Daughter	5007	Golalbele	Child	1	3/24/2011	2007	0	4	0	4	0		1		Gololbenle	5007001	5007	1		Gololbenle	5007002	5007	Christine	Halima	5007002	Chil	Chil						0	0			0	0	0	0	0	0	0	0	0	0
5008005	0	Son	5008	Golalbele	Child	1	3/24/2011	2007	1	4	0	2	0		1		Gololbele	5008005	5008	1		Gololbele	5008006	5008	Grace	Abdihak	5008005	Chil	Chil						0	0			0	0	0	0	0	0	0	0	0	0
5013003	0	Daughter	5013	Golalbele	Child	1	3/24/2011	2007	0	4	0	4	0		1		Golol Benle	5013001	5013	1		Golol Benle	5013002	5013	Grace	Halima	5013003	Chil	Chil						0	0			0	0	0	0	0	0	0	0	0	0
5023005	0	Son	5023	Golalbele	Child	1	3/24/2011	2007	0	4	0	4	0		1		Golalbenle	5023001	5023	1		Golalbenle	5023002	5023	Christine	Halima	5023005	Chil	Chil						0	0			0	0	0	0	0	0	0	0	0	0
6003003	0	Son	6003	Gedilun	Child	1	3/18/2011	2007	1	4	0	4	0		1		Gedilun	5003001	5003	1		Gedilun	5003002	5003	Grace	Dayib	6003003	Chil	Chil						0	0			0	0	0	0	0	0	0	0	0	0
6006006	0	Son	6006	Gedilun	School	1	3/14/2011	2007	1	4	0	4	0		1		Masalani	5006001	5006	1		Gedulan	5006002	5006	Christine	Dayib	6006006	Chil	Chil						0	0			0	0	0	0	0	0	0	0	0	0
6014004	0	Son	6014	Gedilun		1	3/14/2011	2007	1	4	0	2	0		1		Gedilun	5014001	5014	1		Gedilun	5014002	5014	Christine	Idris A	6014004	Chil	Chil						0	0			0	0	0	0	0	0	0	0	0	0
6017003	0	Son	6017	Gedilun	Child	1	3/14/2011	2007	1	4	0	4	0		1		Gedilun	5017001	5017	1		Gedilun	5017002	5017	Grace	Dayib	6017003	Chil	Chil						0	0			0	0	0	0	0	0	0	0	0	0
6019003	0	Child	6019	Gedilun		1	3/14/2011	2007	0	4	0	2	0		1		Gedilun	5019001	5019	1		Gedilun	5019003	5019	Grace	Idris A	6019003	Chil	Chil						0	0			0	0	0	0	0	0	0	0	0	0
6026004	0	Daughter	6026	Gedilun	Child	1	3/14/2011	2007	0	4	0	4	0		1		Gedilun	5026001	5026	1		Gedilun	5026002	5026	Grace	Dayib	6026004	Chil	Chil						0	0			0	0	0	0	0	0	0	0	0	0
6029003	0	Daughter	6029	Gedilun	Child	1	3/17/2011	2007	0	4	0	4	0		1		Gedilun	5029001	5029	1		Gedilun	5029002	5029	Grace	Dayib M	6029003	Chil	Chil						0	0			0	0	0	0	0	0	0	0	0	0
6039004	0	Wife	6039	Gedilun	Housewife	1	3/18/2011	2007	0	4	0	4	0		1		Gedilun	5039001	5039	1		Gedilun	5039002	5039	Grace	Idris A	6039004	Chil	Chil						0	0			0	0	0	0	0	0	0	0	0	0
6045008	0	Son	6045	Gedilun		1	3/16/2011	2007	1	4	0	3	0		1		Gedilun	5045001	5045	1		Gedilun	5045008	5045	Grace	Idris A	6045008	Chil	Chil						0	0			0	0	0	0	0	0	0	0	0	0
6049003	0	Daughter	6049	Gedilun	School	1	3/16/2011	2007	0	4	0	3	0		1		Gedilun	5049001	5049	1		Gedilun	5049003	5049	Grace	Idris A	6049003	Chil	Chil						0	0			0	0	0	0	0	0	0	0	0	0
6050004	0	Son	6050	Gedilun	Child	1	3/18/2011	2007	1	4	0	4	0		1		Gedilun	5050001	505	1		Gedilun	5050002	505	Grace	Dayib M	6050004	Chil	Chil						0	0			0	0	0	0	0	0	0	0	0	0
6056004	0	Son	6056	Gedilun	Child	1	3/16/2011	2007	1	4	0	4	0		1		Gedilun	5056001	5056	1		Gedilun	5056002	5056	Grace	Dayib M	6056004	Chil	Chil						0	0			0	0	0	0	0	0	0	0	0	0
6061004	0	Son	6061	Gedilun	Child	1	3/15/2011	2007	1	4	0	3	0		1		Gedilun	5061001	5061	1		Gedilun	5061002	5061	Christine	Dayib M	6061004	Chil	Chil						0	0			0	0	0	0	0	0	0	0	0	0
6063004	0	Son	6063	Gedilun	Child	1	3/17/2011	2007	1	4	0	4	0		1		Gedilun	5063001		1		Gedilun	5063002	5063	Grace	Dayis M	6063004	Chil	Chil						0	0			0	0	0	0	0	0	0	0	0	0
6070003	0	Daughter	6070	Gedilun	Housewife	1	3/17/2011	2007	0	4	0	3	0		1		Gedlun	5070001	5007	1		Gedilun	5070003	5070	Grace	Idris A	6070003	Chil	Chil						0	0			0	0	0	0	0	0	0	0	0	0
6072004	0	Son	6072	Gedilun		1	3/17/2011	2007	1	4	0	3	0		1		Gedilun	5072001	5072	1		Ijara	5072004	5072	Grace	Idris A	6072004	Chil	Chil						0	0			0	0	0	0	0	0	0	0	0	0
1007006	0	Daughter	1007	z Korahin	Madrassa	1	2/19/2011	2006	0	5	0	20	0		1		Koran Hindi	1007001	1007	1		Koran Hindi	1007002	1007	Christine	Saharla	1007006	Chil							0	0			0	0	0	0	0	0	0	0	0	0
1008006	0	Son	1008	z Korahin	Madrassa	1	2/21/2011	2006	1	5	0	4	0		1		Koran Hindi	1008001	1008	1		Koran Hindi	1008002	1008	Grace	Saharla	1008006	Chil							0	0			0	0	0	0	0	0	0	0	0	0
1030007	0	Son	1030	z Korahin	Madrassa	1	2/21/2011	2006	0	5	0	3	0		1		Koran Hindi	1030001	1030	1		Koran Hindi	1030002	1030	Christine	Saharla	1030007	6/6	6/6	1					0	0			0	0	0	0	0	0	0	0	0	0
1047006	0	Son	1047	z Korahin	Madrassa	1	2/21/2011	2006	1	5	0	4	0		1		Koran Hindi	1047001	1047	1		Koran Hindi	1047002	1047	Christine	Saharla	1047006	6/6	6/6	1					0	0			0	0	0	0	0	0	0	0	0	0
1050007	0	Daughter	1050	z Korahin	Child	1	2/22/2011	2006	0	5	0	3	0		1		Koran Hindi	1050001	1050	1		Kora Hindi	1050001	1050	Christine	Saharla	1050007								0	0			0	0	0	0	0	0	0	0	0	0
1055005	0	Son	1055	z Korahin	Madrassa	1	2/22/2011	2006	1	5	0	2	0		1		Koran Hindi	1055001	1055	1		Koran Hindi	1055002	1055	Christine	Saharla	1055005	Chil							0	0			0	0	0	0	0	0	0	0	0	0
1059004	0	Daughter	1059	z Korahin	Child	1	2/22/2011	2006	0	5	0	5	0		1		Korahindi	1059001	1059	1		Korahindi	1059002	1059	Christine	Saharla	1059004	Chil							0	0			0	0	0	0	0	0	0	0	0	0
1062003	0	Daughter	1062	z Korahin	Child	1	2/22/2011	2006	0	5	0	5	0		1		Korahindi	1062001	1062	0		N/A	1062002	1062	Christine	Saharla	1062003	Chil							0	0			0	0	0	0	0	0	0	0	0	0
1070009	0	Daughter	1070	z Korahin	Madrassa	1	2/23/2011	2006	0	5	0	5	0		1		Korehindi	1070001	1070	1		Korehindi	1070002	1070	Christine	Saharla	1070009	Chil							0	0			0	0	0	0	0	0	0	0	0	0
1090005	0	Daughter	1090	z Korahin	Child	1	2/23/2011	2006	0	5	0	4	0		1		Korahindi	1090001	1090	1		Korahindi	1090002	1090	Grace	Saharal	1090005	Chil							0	0			0	0	0	0	0	0	0	0	0	0
1091005	0	Daughter	1091	z Korahin	Madrassa	1	2/24/2011	2006	0	5	0	3	0		1		Koran Hindi	1091001	1091	1		Koran Hindi	1091002	1091	Christine	Saharla	1091005	Chil							0	0			0	0	0	0	0	0	0	0	0	0
1100005	0	Son	1100	z Korahin	Child	1	2/28/2011	2006	1	5	0	5	0		1		Korahindi	1100001	1100	1		Korahindi	1100002	1100	Grace	Halima	1100005	Chil	Chil						0	0			0	0	0	0	0	0	0	0	0	0
2117006	0	Son	2117	Tumtish	Child	1	2/15/2011	2006	1	5	0	5	0		1		Tumtish	20117001	20117	1		Tumtish	20117002	20117	Christine	Saharla	2117006	Chil	Chil						0	0			0	0	0	0	0	0	0	0	0	0
2125004	0	Daughter	2125	Tumtish	Madrassa	1	2/15/2011	2006	0	5	0	3	0		1		Tumtish	20125001	20125	1		Tumtish	20125002	20125	Grace	Saharla	2125004	Chil			0	0			0	0			0	0	0	0	0	0	0	0	0	0
2127006	0	Daughter	2127	Tumtish	Child	1	2/15/2011	2006	0	5	0	5	0		1		Tumtish	20127001	20127	1		Tumtish	20127002	20127	Christine	Saharla	2127006	Chil							0	0			0	0	0	0	0	0	0	0	0	0
2146008	0	Daughter	2146	Tumtish	Child	1	2/14/2011	2006	0	5	0	5	0		1		Tumtish	20146001	20146	1		Tumtish	20146002	20146	Grace	Saharla	2146008				0	0			0	0			0	0	0	0	0	0	0	0	0	0
2152005	0	Son	2152	Tumtish	Madrassa	1	2/14/2011	2006	1	5	0	5	0		1		Tumtish	20152001	20152	1		Tumtish	20152002	20152	Christine	Saharla	2152005	Chil	Chil						0	0			0	0	0	0	0	0	0	0	0	0
3006007	0	Daughter	3006	Matarba	Child	1	3/1/2011	2006	0	5	0	5	0		1		Matarba	3006001	3006	1		Matarba	3006002	3006	Christine	Halima	3006007	Chil	Chil						0	0			0	0	0	0	0	0	0	0	0	0
3009007	0	Daughter	3009	Matarba	Child	1	3/1/2011	2006	0	5	0	5	0		1		Matarba	3009001	3009	1		Matarba	3009002	3009	Grace	Halima	3009007	Chil	Chil						0	0			0	0	0	0	0	0	0	0	0	0
3019008	0	Son	3019	Matarba	Madrassa	1	3/1/2011	2006	1	5	0	5	0		1		Mataarba	3019001	3019	0		N/A	3019002	3019	Christine	Halima	3019008								0	0			0	0	0	0	0	0	0	0	0	0
3026004	0	Granddau	3026	Matarba	Child	1	2/3/2011	2006	0	5	0	5	0		1		Sangailu	3026001	3026	1		Sangailu	3026002	3026	Grace	Halima	3026004	Chil	Chil						0	0			0	0	0	0	0	0	0	0	0	0
3031004	0		3031	Matarba	Child	1	2/3/2011	2006	1	5	0	3	0		1		Mataarba	3031001	3031	1		Mataarba	3031002	3031	Grace	Halima	3031004	Chil	Chil						0	0			0	0	0	0	0	0	0	0	0	0
3045003	0	Son	3045	Matarba	Child	1	3/3/2011	2006	1	5	0	5	0		1		Matarba	3045001	3045	1		Matarba	3045002	3045	Christine	Halima	3045003								0	0			0	0	0	0	0	0	0	0	0	0
3047006	0	Daughter	3047	Matarba	Child	1	3/3/2011	2006	0	5	0	5	0		1		Mataarba	3047001	3047	1		Mataarba	3047002	3047	Christine	Halima	3047006								0	0			0	0	0	0	0	0	0	0	0	0
3050005	0	Daughter	3050	Matarba	Child	1	3/3/2011	2006	0	5	0	5	0		1		Matarba	3050001	3050	1		Matarba	3050002	3050	Grace	Halima	3050005	Chil	Chil		0	0			0	0			0	0	0	0	0	0	0	0	0	0
3055003	0	Son	3055	Matarba	Child	1	3/4/2011	2006	1	5	0	5	0		1		Matarba	3055001	3055	1		Matarba	3055002	3055	Christine	Halima	3055003	Chil	Chil						0	0			0	0	0	0	0	0	0	0	0	0
3074006	0	Son	3074	Matarba	Child	1	3/4/2011	2006	1	5	0	5	0		1		Mataarba	3074001	3074	1		Mataarba	3074002	3074	Christine	Halima	3074006	Chil	Chil						0	0			0	0	0	0	0	0	0	0	0	0
3075003	0	Daughter	3075	Matarba	Child	1	3/3/2011	2006	0	5	0	5	0		1		Matarba	3075001	3075	1		Matarba	3075002	3075	Christine	Halima	3075003	Chil	Chil						0	0			0	0	0	0	0	0	0	0	0	0
3087003	0	Son	3087	Matarba	Madrassa	1	3/11/2011	2006	1	5	0	5	0		1		Mataarba	3087001	3087	1		Mataarba	3087002	3087	Christine	Halima	3087003	Chil	Chil						0	0			0	0	0	0	0	0	0	0	0	0
4006009	0	Daughter	4006	Sabenale	Madrassa	1	3/22/2011	2006	0	5	0	5	0		1		Sabenale	4006001	4006	1		Sabenale	4006002	4006	Christine	Abdihak	4006009	Chil	Chil						0	0			0	0	0	0	0	0	0	0	0	0
4013005	0	Son	4013	Sabenale	Child	1	3/21/2011	2006	1	5	0	11	0		1		Sabenale	4013001	4013	1		Sabenale	4013002	4013	Christine	Abdihak	4013005	Chil	Chil						0	0			0	0	0	0	0	0	0	0	0	0
5016003	0	Daughter	5016	Golalbele	Child	1	3/24/2011	2006	0	5	0	4	0		1		Gololbele	5016001	5016	1		Gololbele	5016002	5016	Christine	Abdihak	5016003	Chil	Chil						0	0			0	0	0	0	0	0	0	0	0	0
5017004	0	Son	5017	Golalbele	Madrassa	1	3/24/2011	2006	1	5	0	5	0		1		Golalbele	5017001	5017	1		Golalbele	5017002	5017	Christine	Halima	5017004	Chil	Chil						0	0			0	0	0	0	0	0	0	0	0	0
5019003	0	Daughter	5019	Golalbele	Child	1	3/24/2011	2006	0	5	0	3	0		1		Garissa	5019003	5019	1		Garissa	5019004	5019	Grace	Abdihak	5019003								0	0			0	0	0	0	0	0	0	0	0	0
5019004	0	Daughter	5015	Golalbele	Child	1	3/24/2011	2006	0	5	0	3	0		1		Gololbele	5019004	5019	1		Gololbele	5019005	5019	Grace	Abdihak	5019004								0	0			0	0	0	0	0	0	0	0	0	0
5026003	0	Daughter	5026	Golalbele	Madrassa	1	3/25/2011	2006	0	5	0	5	0		1		Golalbele	5026001	5026	1		Golalbele	5026002	5026	Christine	Halima	5026003	Chil	Chil						0	0			0	0	0	0	0	0	0	0	0	0
6006005	0	Daughter	6006	Gedilun	School	1	3/14/2011	2006	0	5	0	5	0		1		Masalani	5006001	5006	1		Gedilun	5006002	5006	Christine	Dayib	6006005	Chil	Chil						0	0			0	0	0	0	0	0	0	0	0	0
6007003	0	Son	6007	Gedilun	Child	1	3/15/2011	2006	1	5	0	5	0		1		Gedilun	5007001	5007	1		Gedilun	5007002	5007	Grace	Dayib M	6007003	Chil	Chil						0	0			0	0	0	0	0	0	0	0	0	0
6009003	0	Wife	6009	Gedilun	Housewife	1	3/14/2011	2006	1	5	0	5	0		1		Gedilun	5009001	5009	1		Gedilun	5009002	5009	Grace	Dayib M	6009003	Chil	Chil						0	0			0	0	0	0	0	0	0	0	0	0
6010003	0	Daughter	6010	Gedilun	Child	1	3/14/2011	2006	0	5	0	5	0		1		Gedilun	5010001	5010	1		Gedilun	5010002	5010	Grace	Idris	6010003	Chil	Chil						0	0			0	0	0	0	0	0	0	0	0	0
6043003	0	Son	6043	Gedilun	Child	1	3/16/2011	2006	1	5	0	5	0		0			5043001	5043	1		Gedilun	5043002	5043	Grace	Dayib	6043003	Chil	Chil						0	0			0	0	0	0	0	0	0	0	0	0
6045007	0	Son	6045	Gedilun	Child	1	3/16/2011	2006	1	5	0	5	0		1		Gedilun	5045001	5045	1		Gedilun	5045002	5045	Grace	Dayid M	6045007	Chil	Chil						0	0			0	0	0	0	0	0	0	0	0	0
6055003	0	Daughter	6055	Gedilun		1	3/16/2011	2006	0	5	0	3	0		1		Gedilun	5055001	5055	0		Gedilun	5055003	5055	Grace	Idris A	6055003	Chil	Chil						0	0			0	0	0	0	0	0	0	0	0	0
6064005	0	Son	6064	Gedilun	School	1	3/17/2011	2006	1	5	0	5	0		1		Gedilun	5064001	5064	1		Gedilun	5064002	5064	Grace	Dayib	6064005	Chil	Chil						0	0			0	0	0	0	0	0	0	0	0	0
6071005	0	Son	6071	Gedilun		1	3/17/2011	2006	1	5	0	5	0		1		Gedilun	5071001	5071	1		Gedilun	5071002	5071	Christine	Idris A	6071005	Chil	Chil						0	0			0	0	0	0	0	0	0	0	0	0
6074004	0	Father	6074	Gedilun	Headsman	1	3/15/2011	2006	1	5	0	1	0		1		Gedilun	5074001	5074	1		Gedilun	5074002	5074	Christine	Idris A	6074004	Chil	Chil						0	0			0	0	0	0	0	0	0	0	0	0
1004006	0	Daughter	1004	z Korahin	Madrassa	1	2/25/2011	2005	0	6	0	3	0		1		Koran Hindi	1009001	1004	1		Koran Hindi	1004002	1004	Grace	Saharla	1004006	6/6	6/6	1					0	0			0	0	0	0	0	0	0	0	0	0
1007005	0	Son	1007	z Korahin	Madrassa	1	2/19/2011	2005	1	6	0	2	0		1		Koran Hindi	1007001	1007	1		Koran Hindi	1007002	1007	Christine	Saharla	1007005	6/6	6/6	1					0	0			0	0	0	0	0	0	0	0	0	0
1014007	0	Daughter	1014	z Korahin	Child	1	2/19/2011	2005	0	6	0	6	0		1		Korahindi			1		Korahindi			Grace		1014007	Chil							0	0			0	0	0	0	0	0	0	0	0	0
1021004	0	Son	1021	z Korahin	School	1	2/19/2011	2005	1	6	0	6	0		1		Korahindi	1021001	1021	1		Korahindi	1021002	1021	Grace	Saharla	1021004	6/6	6/6	1					0	0			0	0	0	0	0	0	0	0	0	0
1034005	0	Son	1034	z Korahin	Madrassa	1	2/21/2011	2005	1	6	0	3	0		1		Koran Hindi	1034001	1034	0		N/A	1034002	1034	Christine	Saharla	1034005	Chil							0	0			0	0	0	0	0	0	0	0	0	0
1039005	0	Son	1039	z Korahin	Madrassa	1	2/22/2011	2005	1	6	0	3	0		0			1039001	1039	1		Koran Hindi	1039002	1039	Christine	Saharla	1039005	Chil							0	0			0	0	0	0	0	0	0	0	0	0
1042006	0	Daughter	1042	z Korahin	Madrassa	1	2/21/2011	2005	0	6	0	6	0		0			1042001	1042	1		Korahindi	1042002	1042	Christine	Saharla	1042006	6/6	6/12	0					0	0			0	0	0	0	0	0	0	0	0	0
1044004	0	Daughter	1044	z Korahin	Child	1	2/21/2011	2005	0	6	0	6	0		1		Korahindi	1044001	1044	1		Korahindi	1044002	1044	Grace	Saharla	1044004	Chil							0	0			0	0	0	0	0	0	0	0	0	0
1050005	0	Son	1050	z Korahin	Madrassa	1	2/23/2011	2005	1	6	0	3	0		1		Koran Hindi	1050001	1050	1		Koran Hindi	1030002	1050	Grace	Saharla	1050005	6/6	6/6	1					0	0			0	0	0	0	0	0	0	0	0	0
1053005	0	Daughter	1053	z Korahin	Madrassa	1	2/22/2011	2005	0	6	0	3	0		1		Koran Hindi	1053001	1053	1		Koran Hindi	1053002	1053	Grace	Saharla	1053005	6/6	6/6	1					0	0			0	0	0	0	0	0	0	0	0	0
1058004	0	Daughter	1058	z Korahin	Madrassa	1	2/26/2011	2005	0	6	0	3	0		1		Koran Hindi	1058001	1058	1		Koran Hindi	1058002	1058	Grace	Saharla	1058004	6/6	6/6	1					0	0			0	0	0	0	0	0	0	0	0	0
1068003	0	Daughter	1068	z Korahin	Madrassa	1	2/23/2011	2005	0	6	0	3	0		1		Koran Hindi	1068001	1068	1		Koran Hindi	1068002	1068	Christine	Saharla	1068003	Chil							0	0			0	0	0	0	0	0	0	0	0	0
1073007	0	Daughter	1073	z Korahin	Madrassa	1	2/23/2011	2005	0	6	0	2	0		1		Koran Hindi	1073001	1073	1		Koran Hindi	1073002	1073	Christine	Saharla	1073007	Chil							0	0			0	0	0	0	0	0	0	0	0	0
1083005	0	Son	1083	z Korahin	School	1	2/24/2011	2005	1	6	0	6	0		1		Korahindi	1083001	1083	1		Korahindi	1083002	1083	Grace	Saharla	1083005	6/6	6/6	1					0	0			0	0	0	0	0	0	0	0	0	0
1085003	0	Daughter	1085	z Korahin	School	1	2/24/2011	2005	0	6	0	6	0		1		Korahindi	1085001	1085	1		Korahindi	1085002	1085	Christine	Saharla	1085003	Chil							0	0			0	0	0	0	0	0	0	0	0	0
1098005	0	Son	1098	z Korahin	Child	1	2/28/2011	2005	1	6	0	6	0		1		Samburu	1098001	1098	1		Garissa	1098002	1098	Grace	Halima	1098005	Chil	Chil						0	0			0	0	0	0	0	0	0	0	0	0
1098006	0	Daughter	1098	z Korahin	Madrassa	1	2/28/2011	2005	0	6	0	6	0		1		Garissa	1098001	1098	1		Korahindi	1098002	1098	Grace	Halima	1098006	Chil	Chil						0	0			0	0	0	0	0	0	0	0	0	0
1168007	0	Son	1168	z Korahin	Child	1	2/21/2011	2005	1	6	0	6	0		1		Hulugho	10168001	10168	1		Korahindi	10168002	10168	Christine	Saharla	1168007	6/6	6/6	1					0	0			0	0	0	0	0	0	0	0	0	0
1169003	0	Daughter	1169	z Korahin	Madrassa	1	2/23/2011	2005	0	6	0	6	0		1		Korahindi	10169001	10169	1		Korahindi	10169002	10169	Christine	Saharla	1169003	Chil							0	0			0	0	0	0	0	0	0	0	0	0
1169005	0	Daughter	1169	z Korahin	Madrassa	1	2/23/2011	2005	0	6	0	2	0		1		Koran Hindi	1169001	1169	1		Koran Hindi	1169002	1169	Grace	Saharla	1169005	Chil							0	0			0	0	0	0	0	0	0	0	0	0
1170007	0	Son	1170	z Korahin	School	1	2/23/2011	2005	1	6	0	6	0		1		Korahindi	1170001	1170	1		Korahindi	1170002	1170	Grace	Saharla	1170007	6/6	6/6	1					0	0			0	0	0	0	0	0	0	0	0	0
2116004	0	Son	2116	Tumtish	Child	1	2/15/2011	2005	1	6	0	6	0		1		Masalani	20116001	20116	1		Tumtish	20116002	20116	Christine	Saharla	2116004	6/6	6/6	1					0	0			0	0	0	0	0	0	0	0	0	0
2122004	0	Daughter	2122	Tumtish	Madrassa	1	2/15/2011	2005	0	6	0	3	0		1		Tumtish	20122001	20122	1		Tumtish	20122002	20122	Grace Mat	Saharla	2122004	Chil			0	0			0	0			0	0	0	0	0	0	0	0	0	0
2130004	0	Son	2130	Tumtish	Child	1	2/15/2011	2005	1	6	0	6	0		1		Tumtish	20130001	20130	1		Tumtish	20130002	20130	Grace Mat	Saharla	2130004	Chil			0	0			0	0			0	0	0	0	0	0	0	0	0	0
2137005	0	Daughter	2137	Tumtish	Madrassa	1	2/15/2011	2005	0	6	0	6	0		1		Tumtish	20137001	20137	1		Tumtish	20137002	20137	Grace	Saharla	2137005	Chil	Chil		1	0			0	0			0	0	0	0	0	0	0	0	0	0
2141004	0	Daughter	2141	Tumtish	Child	1	2/14/2011	2005	0	6	0	6	0		1		Tumtish	20141001	20141	1		Tumtish	20141002	20141	Grace	Saharla	2141004	Chil	Chil		0	0			0	0			0	0	0	0	0	0	0	0	0	0
2153002	0	Daughter	2153	Tumtish	Child	1	2/16/2011	2005	0	6	0	6	0		1		Hulugho	20153001	20153	1		Tumtish	20153002	20153	Grace	Saharla	2153002	Chil			0	0			0	0			0	0	0	0	0	0	0	0	0	0
2154008	0	Son	2154	Tumtish	Madrassa	1	2/17/2011	2005	1	6	0	6	0		1		Tumtish	20154001	20154	1		Tumtish	20154002	20154	Christine	Saharla	2154008	Chil							0	0			0	0	0	0	0	0	0	0	0	0
3002006	0	Daughter	3002	Matarba	Child	1	3/1/2011	2005	0	6	0	6	0		1		Matarba	3002001	3002	1		Matarba	3002002	3002	Grace	Halima	3002006	Chil	Chil						0	0			0	0	0	0	0	0	0	0	0	0
3018006	0	Son	3018	Matarba	Child	1	3/1/2011	2005	1	6	0	6	0		1		Garissa	3018001	3018	1		Mataarba	3018002	3018	Grace	Halima	3018006	Chil	Chil						0	0			0	0	0	0	0	0	0	0	0	0
3022004	0	Son	3022	Matarba	Madrassa	1	2/3/2011	2005	0	6	0	6	0		1		Matarba	3022001	3022	1		Matarba	3022002	3022	Grace	Halima	3022004	Chil	Chil						0	0			0	0	0	0	0	0	0	0	0	0
3024005	0	Daughter	3024	Matarba	Child	1	2/3/2011	2005	0	6	0	3	0		1		Mataarba	3024001	3024	1		Mataarba	3024002	3024	Grace	Halima	3024005	Chil	Chil						0	0			0	0	0	0	0	0	0	0	0	0
3026007	0	Daughter	3026	Matarba	Child	1	3/2/2011	2005	0	6	0	6	0		1		Matarba	3026001	3026	1		Matarba	3026002	3026	Christine	Halima	3026007	Chil	Chil						0	0			0	0	0	0	0	0	0	0	0	0
3028005	0	Daughter	3028	Matarba	Madrassa	1	2/3/2011	2005	0	6	0	6	0		1		Mataarba	3028001	3028	1		Matarba	3028002	3028	Grace	Halima	3028005	Chil	Chil						0	0			0	0	0	0	0	0	0	0	0	0
3040004	0	Daughter	3040	Matarba	Madrassa	1	3/12/2011	2005	0	6	0	6	0		1		Matarba	3040001	3040	1		Matarba	3040002	3040	Christine	Halima	3040004	Chil	Chil						0	0			0	0	0	0	0	0	0	0	0	0
3043003	0	Son	3043	Matarba	Madrassa	1	3/4/2011	2005	1	6	0	6	0		1		Mataarba	3043001	3043	1		Mataarba	3043002	3043	Christine	Halima	3043003	Chil	Chil						0	0			0	0	0	0	0	0	0	0	0	0
3048008	0	Daughter	3048	Matarba	Madrassa	1	3/3/2011	2005		6	0	6	0		1		Mataarba	3048001	3048	1		Mataarba	3048002	3048	Christine	Halima	3048008	Chil	Chil						0	0			0	0	0	0	0	0	0	0	0	0
3052004	0	Son	3052	Matarba	Child	1	3/3/2011	2005	1	6	0	6	0		1		Mataarba	3052001	3052	1		Mataarba	3052002	3052	Grace	Halima	3052004	Chil	Chil						0	0			0	0	0	0	0	0	0	0	0	0
3071008	0	Daughter	3071	Matarba	Child	1	3/14/2011	2005	0	6	0	6	0		1		Matarba	3071001	3071	1		Matarba	3071002	3071	Christine	Halima	3071008	Chil	Chil						0	0			0	0	0	0	0	0	0	0	0	0
3086007	0	Son	3086	Matarba	Child	1	3/11/2011	2005	1	6	0	6	0		1		Mataarba	3086001	3086	1		Mataarba	3086002	3086	Christine	Halima	3086007	6/6	6/6	1					0	0			0	0	0	0	0	0	0	0	0	0
4007004	0	Son	4007	Sabenale	Child	1	3/21/2011	2005	1	6	0	6	0		1		Sabenale	4007001	4007	1		Sabenale	4007002	4007	Grace	Abdihak	4007004	Chil	Chil						0	0			0	0	0	0	0	0	0	0	0	0
4014005	0	Daughter	4014	Sabenale	Child	1	3/21/2011	2005	0	6	0	5	0		1		Sabenale	4014001	4014	1		Sabenale	4014002	4014	Grace	Abdihak	4014005	Chil	Chil						0	0			0	0	0	0	0	0	0	0	0	0
4016007	0	Son	4016	Sabenale	Madrassa	1	3/21/2011	2005	1	6	0	6	0		1		Sabenale	4016001	4016	1		Sabenale	4016002	4016	Christine	Abdihak	4016007	Chil	Chil						0	0			0	0	0	0	0	0	0	0	0	0
5020003	0	Daughter	5020	Golalbele	Madrassa	1	3/24/2011	2005	0	6	0	6	0		1		Gololbenle	5020001	5020	1		Gololbenle	5020002	5020	Christine	Halima	5020003	Chil	Chil						0	0			0	0	0	0	0	0	0	0	0	0
5021004	0	Son	5021	Golalbele	Madrassa	1	3/24/2011	2005	1	6	0	2	0		1		Golalbele	5021001	5021	1		Golalbele	5021002	5021	Christine	Halima	5021004	Chil	Chil						0	0			0	0	0	0	0	0	0	0	0	0
6001003	0	Daughter	6001	Gedilun	Child	1	3/18/2011	2005	0	6	0	6	0		1		Gedilun	5001001	5001	1		Gedilun	5001002	5001	Grace	Dayib	6001003	Chil	Chil						0	0			0	0	0	0	0	0	0	0	0	0
6004003	0	Daughter	6004	Gedilun		1	3/18/2011	2005	0	6	0	6	0		1		Gedilun	5004001	5004	1		Gedilun	5004002	5004	Grace	Dayib	6004003	6/6	6/6	1					0	0			0	0	0	0	0	0	0	0	0	0
6012004	0	Son	6012	Gedilun		1	3/14/2011	2005	1	6	0	3	0		1		Gedilun	5012001	5012	1		Gedilun	5012002	5012	Christine	Idris A	6012004	Chil	Chil						0	0			0	0	0	0	0	0	0	0	0	0
6018003	0	Grandmot	6018	Gedilun	Child	1	3/14/2011	2005	0	6	0	2	0		1		Gedilun	5018001	5018	1		Gedilun	5018003	5018	Grace	Idris A	6018003	Chil	Chil						0	0			0	0	0	0	0	0	0	0	0	0
6030003	0	Daughter	6030	Gedilun	Housegirl	1	3/17/2011	2005	0	6	0	4	0		1		Gedilun	5030001	5030	0		N/A	5030002	5030	Grace	Dayib M	6030003	Chil	Chil						0	0			0	0	0	0	0	0	0	0	0	0
6032004	0	Son	6032	Gedilun	School	1	3/17/2011	2005	1	6	0	6	0		1		Gedilun	5032001	5032	1		Gedilun	5032002	5032	Grace	Dayib	6032004	Chil	Chil						0	0			0	0	0	0	0	0	0	0	0	0
6038003	0	Daughter	6038	Gedilun	School	1	3/18/2011	2005	0	6	0	5	0		1		Gedilun	5038001	5038	1		Gedilun	5038002	5038	Grace	Dayib	6038003	Chil	Chil						0	0			0	0	0	0	0	0	0	0	0	0
6052005	0	Son	6052	Gedilun		1	3/16/2011	2005	1	6	0	3	0		1		Gedilun	5052001	5052	1		Gedilun	5052005	5052	Grace	Idris A	6052005	Chil	Chil						0	0			0	0	0	0	0	0	0	0	0	0
6060005	0	Son	6060	Gedilun	Child	1	3/19/2011	2005	1	6	0	6	0		1		Bodhai	5060001	5060	1		Bodhai	5060002	5060	Christine	Dayib M	6060005	6/6	6/6	1					0	0			0	0	0	0	0	0	0	0	0	0
6061003	0	Daughter	6061	Gedilun	Child	1	3/15/2011	2005	0	6	0	6	0		1		Gedilun	5061001	5061	1		Gedilun	5061002	5061	Christine	Dayib M	6061003	Chil	Chil						0	0			0	0	0	0	0	0	0	0	0	0
6069009	0	Son	6069	Gedilun	Child	1	3/19/2011	2005	1	6	0	6	0		1		Gedilum	5069001	5069	1		Gedilum	5069002	5069	Grace	Dayib	6069009	Chil	Chil						0	0			0	0	0	0	0	0	0	0	0	0
6071003	0	Daughter	6071	Gedilun	School	1	3/17/2011	2005	0	6	0	5	0		1		Gedilun	5071001	5071	1		Gedilun	5071002	5071	Christine	Idris A	6071003	Chil	Chil						0	0			0	0	0	0	0	0	0	0	0	0
6072003	0	Son	6072	Gedilun	Child	1	3/17/2011	2005	1	6	0	6	0		1		Gedilun	5072001	5072	1		Gedilum	5072002	5072	Grace	Dayib M	6072003	Chil	Chil						0	0			0	0	0	0	0	0	0	0	0	0
6074003	0	Grandfat	6074	Gedilun	Herder	1	3/15/2011	2005	1	6	0	17	0		1		Gedilun	5074001	5074	1		Gedilun	5074002	5074	Christine	Idris A	6074003	Chil	Chil						0	0			0	0	0	0	0	0	0	0	0	0
1008005	0	Son	1008	z Korahin	Madrassa	1	2/21/2011	2004	1	7	0	6	0		1		Koran Hindi	1008001	1008	1		Koran Hindi	1008002	1008	Christine	Saharla	1008005	6/6	6/6	1					0	0			0	0	0	0	0	0	0	0	0	0
1022006	0	Son	1022	z Korahin	Madrassa	1	2/19/2011	2004	0	7	0	3	0		1		Koran Hindi	1022001	1002	1		Koran Hindi	1022002	1002	Grace	Saharla	1022006	6/6	6/6	1					0	0			0	0	0	0	0	0	0	0	0	0
1028002	0	Son	1028	z Korahin		1	2/21/2011	2004	1	7	0	7	0		1		Garissa	1028001	1028	1		Korahind	1028002	1028	Grace	Saharla	1028002	Ment			1	1			0	0			0	0	0	0	0	0	0	0	0	0
1039004	0	Son	1039	z Korahin	Madrassa	1	2/22/2011	2004	1	7	0	2	0		0			1039001	1039	1		Koran Hindi	1039002	1039	Christine	Saharla	1039004	6/6	6/6	1					0	0			0	0	0	0	0	0	0	0	0	0
1053004	0	Son	1053	z Korahin	Madrassa	1	2/22/2011	2004	1	7	0	3	0		1		Koran Hindi	1053001	1053	1		Koran Hindi	1053002	1053	Grace	Saharla	1053004	6/6	6/6	1					0	0			0	0	0	0	0	0	0	0	0	0
1055004	0	Son	1055	z Korahin	Madrassa	1	2/22/2011	2004	1	7	0	2	0		1		Koran Hindi	1055001	1055	1		Koran Hindi	1055002	1055	Christine	Saharla	1055004	6/6	6/6	1					0	0			0	0	0	0	0	0	0	0	0	0
1059003	0	Son	1059	z Korahin	School	1	2/22/2011	2004	0	7	0	7	0		1		Korahindi	1059001	1059	1		Korahindi	1059002	1059	Christine	Saharla	1059003	Chil							0	0			0	0	0	0	0	0	0	0	0	0
1074005	0	Son	1074	z Korahin	Madrassa	1	2/23/2011	2004	1	7	0	6	0		1		Koran Hindi	1074001	1074	1		Koran Hindi	1074002	1074	Grace	Saharla	1074005	6/6	6/6	1					0	0			0	0	0	0	0	0	0	0	0	0
1075003	0	Son	1075	z Korahin	Madrassa	1	2/23/2011	2004	1	7	0	7	0		1		Korahindi	1075001	1075	1		Korahindi	1075002	1075	Grace	Saharla	1075003	Chil							0	0			0	0	0	0	0	0	0	0	0	0
1078006	0	Daughter	1078	z Korahin	Madrassa	1	2/25/2011	2004	0	7	0	3	0		1		Koran Hindi	1078001	1078	1		Koran Hindi	1078002	1078	Grace	Saharla	1078006	6/6	6/6	1					0	0			0	0	0	0	0	0	0	0	0	0
1084006	0	Daughter	1084	z Korahin	Madrassa	1	2/24/2011	2004	0	7	0	2	0		1		Koran Hindi	1084001	1084	1		Koran Hindi	1084002	1084	Christine	Saharla	1084006	6/6	6/6	1					0	0			0	0	0	0	0	0	0	0	0	0
1084007	0	Son	1084	z Korahin	Madrassa	1	2/24/2011	2004	1	7	0	2	0		1		Koran Hindi	1084001	1084	1		Koran Hindi	1084002	1084	Christine	Saharla	1084007	Chil							0	0			0	0	0	0	0	0	0	0	0	0
1093005	0	Daughter	1093	z Korahin		1	2/24/2011	2004	0	7	0	3	0		1		Koran Hindi	1093001	1093	1		Koran Hindi	1093002	1093	Christine	Saharla	1093005	6/6	6/6	1					0	0			0	0	0	0	0	0	0	0	0	0
1096005	0	Son	1096	z Korahin	Madrassa	1	2/28/2011	2004	1	7	0	7	0		1		Korahindi	1096001	1096	1		Korahindi	1096002	1096	Grace	Halima	1096005	6/6	6/6	1					0	0			0	0	0	0	0	0	0	0	0	0
1098004	0	Son	1098	z Korahin	Child	1	2/28/2011	2004	1	7	0	7	0		1		Garissa	1098001	1098	0		N/A	1098002	1098	Christine	Halima	1098004	6/6	6/6	1					0	0			0	0	0	0	0	0	0	0	0	0
1168006	0	Daughter	1168	z Korahin	School	1	2/21/2011	2004	0	7	0	7	0		1		Hulugho	10168001	10168	1		Korahindi	10168002	10168	Christine	Saharla	1168006	Chil							0	0			0	0	0	0	0	0	0	0	0	0
1170006	0	Son	1170	z Korahin	School	1	2/23/2011	2004	1	7	0	7	0		1		Korahindi	1170001	170	1		Korahindi	1170002	1170	Grace	Saharla	1170006	6/6	6/6	1					0	0			0	0	0	0	0	0	0	0	0	0
2117005	0	Daughter	2117	Tumtish	Child	1	2/15/2011	2004	0	7	0	11	0		1		Tumtish	20117001	20117	1		Tumtish	20117002	20117	Christine	Saharla	2117005	6/6	6/6	1					0	0			0	0	0	0	0	0	0	0	0	0
2132006	0	Daughter	2132	Tumtish	Madrassa	1	2/16/2011	2004	0	7	0	7	0		1		Tumtish	20132001	20132	1		Tumtish	20132002	20132	Grace	Saharla	2132006	6/6	6/6	1	0	0			0	0			0	0	0	0	0	0	0	0	0	0
2144005	0	Son	2144	Tumtish	Madrassa	1	2/14/2011	2004	1	7	0	7	0		1		Tumtish	20144001	20144	1		Tumtish	20144002	20144	Christine	Saharla	2144005	Chil	Chil						0	0			0	0	0	0	0	0	0	0	0	0
2146005	0	Daughter	2146	Tumtish	Madrassa	1	2/16/2011	2004	0	7	0	3	0		1		Tumtish	20146001	20146	1		Tumtish	20146002	20146	Grace	Saharla	2146005	6/6	6/6	1	0	1			0	0			0	0	0	0	0	0	0	0	0	0
2150005	0	Son	2150	Tumtish	Child	1	2/14/2011	2004	1	7	0	7	0		1		Tumtish	20150001	20150	1		Tumtish	20151002	20150	Grace	Saharla	2150005	6/6	6/6	1	1	0			0	0			0	0	0	0	0	0	0	0	0	0
2152004	0	Son	2152	Tumtish	Herder	1	2/16/2011	2004	0	7	0	7	0		1		Tumtish	20152001	20152	1		Tumtish	20152002	20152	Christine	Saharla	2152004	6/6	6/6	1					0	0			0	0	0	0	0	0	0	0	0	0
2154006	0	Son	2154	Tumtish	Madrassa	1	2/17/2011	2004	1	7	0	6	0		1		Tumtish	20154001	20154	1		Tumtish	20154002	20154	Christine	Saharla	2154006	6/6	6/6	1					0	0			0	0	0	0	0	0	0	0	0	0
2155004	0	Son	2155	Tumtish	Child	1	2/16/2011	2004	1	7	0	7	0		1		Tumtish	20155001	20155	1		Tumtish	20155002	20155	Christine	Saharla	2155004	6/9	6/9	1					0	0			0	0	0	0	0	0	0	0	0	0
2157008	0	Son	2157	Tumtish	Madrassa	1	2/14/2011	2004	1	7	0		0		1		Tumtish	20157001	20157	1		Tumtish	20157002	20157	Grace	Saharla	2157008	Chil	Chil		0	0			0	0			0	0	0	0	0	0	0	0	0	0
2158005	0	Son	2158	Tumtish	Madrassa	1	2/14/2011	2004	1	7	0	7	0		1		Tumtish	20158001	20158	1		N/A	20158002	20158	Grace	Saharla	2158005	6/6	6/6	1	0	0			0	0			0	0	0	0	0	0	0	0	0	0
3003007	0	Son	3003	Matarba	Madrassa	1	3/1/2011	2004	1	7	0	7	0		1		Matarba	3003001	3003	1		Matarba	3003002	3003	Christine	Halima	3003007	Chil	Chil						0	0			0	0	0	0	0	0	0	0	0	0
3014005	0	Daughter	3014	Matarba	Child	1	3/1/2011	2004	0	7	0	7	0		1		Matarba	3014001	3014	1		Matarba	3014002	3014	Christine	Halima	3014005	6/6	6/6	1					0	0			0	0	0	0	0	0	0	0	0	0
3044004	0	Son	3044	Matarba	Madrassa	1	3/4/2011	2004	1	7	0	7	0		1		Matarba	3044001	3044	1		Matarba	3044002	3044	Christine	Halima	3044004	Chil	Chil						0	0			0	0	0	0	0	0	0	0	0	0
3050007	0	Daughter	3050	Matarba	Madrassa	1	3/3/2011	2004	0	7	0	7	0		1		Matarba	3050001	3050	1		Matarba	3050002	3050	Christine	Halima	3050007	6/6	6/6	1					0	0			0	0	0	0	0	0	0	0	0	0
3057004	0	Daughter	3057	Matarba	Madrassa	1	3/3/2011	2004	0	7	0	6	0		1		Sangailu	3057001	3057	1		Sangailu	3057002	2057	Grace	Halima	3057004	Chil	Chil		1	1			0	0			0	0	0	0	0	0	0	0	0	0
3074005	0	Daughter	3074	Matarba	Child	1	3/4/2011	2004	0	7	0	7	0		1		Mataarba	3074001	3074	1		Matarba	3074002	3074	Christine	Halima	3074005	6/6	6/6	1					0	0			0	0	0	0	0	0	0	0	0	0
3085005	0	Son	3085	Matarba	Madrassa	1	3/11/2011	2004	1	7	0	7	0		1		Matarba	3085001	3085	1		Matarba	3085002	3085	Christine	Halima	3085005	6/6	6/6	1					0	0			0	0	0	0	0	0	0	0	0	0
3086006	0	Daughter	3086	Matarba	Madrassa	1	3/11/2011	2004	0	7	0	7	0		1		Mataarba	3086001	3086	1		Mataarba	3086002	3086	Christine	Halima	3086006	Chil	Chil						0	0			0	0	0	0	0	0	0	0	0	0
3093003	0	Daughter	3093	Matarba	Madrassa	1	3/1/2011	2004	0	7	0	8	0		1		Matarba	3093001	3093	1		Matarba	3093002	3093	Christine	Halima	3093003	Chil	Chil						0	0			0	0	0	0	0	0	0	0	0	0
4001004	0	Daughter	4001	Sabenale	Housewife	1	3/21/2011	2004	0	7	0	7	0		1		Sabenale	4001004	4001	1		Sabenale	4001	4001	Grace	Abdihak	4001004	Chil	Chil						0	0			0	0	0	0	0	0	0	0	0	0
4019003	0	Daughter	4019	Sabenale	Madrassa	1	3/21/2011	2004	0	7	0	4	0		1		Sabenale	4019001	4019	1		Sabenale	4019002	4019	Grace	Abdihak	4019003	Chil	Chil						0	0			0	0	0	0	0	0	0	0	0	0
5001003	0	Daughter	5001	Golalbele	Madrassa	1	3/24/2011	2004	0	7	0	7	0		1		Golalbule	5001001	5001	1		Golalbule	5001002	5001	Grace	Halima	5001003	Chil	Chil						0	0			0	0	0	0	0	0	0	0	0	0
5005004	0	Son	5005	Golalbele	Madrassa	1	3/24/2011	2004	1	7	0	7	0		1		Golalbele	5005001	5005	1		Golalbele	5005002	5005	Christine	Halima	5005004	Chil	Chil						0	0			0	0	0	0	0	0	0	0	0	0
5008003	0	Daughter	5008	Golalbele	Child	1	3/24/2011	2004	0	7	0	3	0		1		Sangailu	5008001	5008	1		Sangailu	5008002	5008	Christine	Abdihak	5008003	Chil	Chil						0	0			0	0	0	0	0	0	0	0	0	0
5023004	0	Daughter	5023	Golalbele	Madrassa	1	3/24/2011	2004	0	7	0	7	0		1		Golalbele	5023001	5023	1		Golalbele	5023002	5023	Christine	Halima	5023004	Chil	Chil						0	0			0	0	0	0	0	0	0	0	0	0
6011008	0	Daughter	6011	Gedilun	Child	1	3/14/2011	2004	0	7	0	7	0		1		Gedilun	5011001	5011	1		Gedilun	5011002	5011	Grace	Dayib M	6011008	Chil	Chil						0	0			0	0	0	0	0	0	0	0	0	0
6024004	0	Son	6024	Gedilun	Child	1	3/14/2011	2004	1	7	0	6	0		1		Gedilun	5024001	5024	1		Gedilun	5024002	5024	Christine	Dayib M	6024004	Chil	Chil						0	0			0	0	0	0	0	0	0	0	0	0
6026003	0	Daughter	6026	Gedilun	School	1	3/14/2011	2004	0	7	0	7	0		1		Gedilun	5026001	5026	1		Gedilun	5026002	5026	Grace	Dayib	6026003	Chil	Chil						0	0			0	0	0	0	0	0	0	0	0	0
6031003	0	Son	6031	Gedilun	Child	1	3/15/2011	2004	1	7	0	7	0		0			5031001	5031	1		Gedilun	5031002	5031	Christine	Dayib M	6031003	Chil	Chil						0	0			0	0	0	0	0	0	0	0	0	0
6060003	0	Daughter	6060	Gedilun	Child	1	3/15/2011	2004	0	7	0	7	0		1		Gedilum	506001	5060	1		Sangilu	506002	5060	Christine	Dayib M	6060003	Chil	Chil						0	0			0	0	0	0	0	0	0	0	0	0
6064003	0	Son	6064	Gedilun	School	1	3/17/2011	2004	1	7	0	5	0		1		Gedilun	5064001	5064	1		Gedilun	5064002	5064	Christine	Idris A	6064003	6/6	6/6	1					0	0			0	0	0	0	0	0	0	0	0	0
1004005	0	Son	1004	z Korahin	Madrassa	1	2/25/2011	2003	1	8	0	2	0		1		Koran Hindi	1004001	1004	1		Koran Hindi	1004002	1004	Grace	Saharla	1004005	6/6	6/6	1					0	0			0	0	0	0	0	0	0	0	0	0
1009004	0	Daughter	1009	z Korahin	Madrassa	1	2/19/2011	2003	0	8	0	2	0		1		Koran Hindi	1009001	1009	1		Koran Hindi	1009002	1009	Christine	Saharla	1009004	6/6	6/6	1					0	0			0	0	0	0	0	0	0	0	0	0
1017008	0	Daughter	1017	z Korahin	Madrassa	1	2/26/2011	2003	0	8	0	2	0		1		Koran Hindi	1017001	1017	1		Koran Hindi	1017002	1017	Grace	Saharla	1017008	6/6	6/6	1					0	0			0	0	0	0	0	0	0	0	0	0
1035004	0	Daughter	1035	z Korahin	Madrassa	1	2/21/2011	2003	0	8	0	4	0		1		Koran Hindi	1035001	1035	1		Koran Hindi	1035002	1035	Christine	Saharla	1035004	6/6	6/6	1					0	0			0	0	0	0	0	0	0	0	0	0
1047004	0	Daughter	1047	z Korahin	Madrassa	1	2/21/2011	2003	0	8	0	2	0		1		Koran Hindi	1047001	1047	1		Koran Hindi	1047002	1047	Christine	Saharla	1047004	6/6	6/6	1					0	0			0	0	0	0	0	0	0	0	0	0
1050004	0	Daughter	1050	z Korahin	Madrassa	1	2/23/2011	2003	0	8	0	4	0		1		Koran Hindi	1050001	1050	1		Koran Hindi	1050002	1050	Grace	Saharla	1050004	Chil							0	0			0	0	0	0	0	0	0	0	0	0
1070008	0	Daughter	1070	z Korahin	Madrassa	1	2/23/2011	2003	0	8	0	8	0		1		Korahindi	1070001	1070	1		Korahindi	1070002	1070	Christine	Saharla	1070008	6/6	6/6	1					0	0			0	0	0	0	0	0	0	0	0	0
1073006	0	Daughter	1073	z Korahin	Madrassa	1	2/23/2011	2003	0	8	0	2	0		1		Koran Hindi	1073001	1073	1		Koran Hindi	1073002	1073	Christine	Saharla	1073006	Chil							0	0			0	0	0	0	0	0	0	0	0	0
1094004	0	Daughter	1094	z Korahin	School	1	2/24/2011	2003	0	8	0	8	0		1		Korahindi	1094001	1094	1		Korahindi	1094002	1094	Christine	Saharla	1094004	6/6	6/6	1					0	0			0	0	0	0	0	0	0	0	0	0
1098003	0	Son	1098	z Korahin	Madrassa	1	2/28/2011	2003	1	8	0	8	0		1		Garissa	1098001	1098	0		Fatuma	1098002	1098	Grace	Halima	1098003	6/6	6/6	1					0	0			0	0	0	0	0	0	0	0	0	0
1168005	0	Son	1168	z Korahin	School	1	2/21/2011	2003	1	8	0	8	0		1		Hulugho	10168001	10168	1		Korahindi	10168002	10168	Christine	Saharla	1168005	6/6	6/6	1					0	0			0	0	0	0	0	0	0	0	0	0
2121008	0	Son	2121	Tumtish	Child	1	2/15/2011	2003	1	8	0	8	0		1		Tumtish	20121001	20121	1		Tumtish	20121002	20121	Grace Mat	Saharla	2121008	6/6	6/6	1	0	0			0	0			0	0	0	0	0	0	0	0	0	0
2125003	0	Daughter	2125	Tumtish	Madrassa	1	2/15/2011	2003	0	8	0	3	0		1		Tumtish	20125001	20125	1		Tumtish	20125002	20125	Christine	Saharla	2125003	6/6	6/6	1					0	0			0	0	0	0	0	0	0	0	0	0
2130003	0	Wife	2130	Tumtish	Housewife	1	2/15/2011	2003	0	8	0	8	0		1		Tumtish	20130001	20130	1		Tumtish	20130002	20130	Grace Mat	Saharla	2130003	Chil	Chil		0	0			0	0			0	0	0	0	0	0	0	0	0	0
2132003	0	Daughter	2132	Tumtish	Madrassa	1	2/16/2011	2003	0	8	0	9	0		1		Tumtish	20132001		1		Tumtish	20132002	20132	Grace	Saharla	2132003	Chil			0	0			0	0			0	0	0	0	0	0	0	0	0	0
2139004	0	Daughter	2139	Tumtish	Herder	1	2/17/2011	2003	0	8	0	8	0		0		Tumtish	20139001	20139	1					Grace Mat		2139004	6/6	6/6	1	1	0			0	0			0	0	0	0	0	0	0	0	0	0
2146004	0	Daughter	2146	Tumtish	Madrassa	1	2/14/2011	2003	0	8	0	8	0		1		Tumtish	20146001	20146	1		Tumtish	20146002	20146	Christine	Saharla	2146004	6/6	6/6	1					0	0			0	0	0	0	0	0	0	0	0	0
2147004	0	son	2147	Tumtish	Herder	1	2/15/2011	2003	1	8	0	8	0		1		Tumtish	20147001	20147	1		Tumtish	20147002	20147	Christine	Saharla	2147004	6/6	6/6	1					0	0			0	0	0	0	0	0	0	0	0	0
2148006	0	Son	2148	Tumtish	Madrassa	1	2/14/2011	2003	0	8	0	8	0		1		Tumtish	20148001	20148	1		Tumtish	20148002	20148	Grace	Mohamed	2148006	Chil	Chil		0	0			0	0			0	0	0	0	0	0	0	0	0	0
3004004	0	Son	3004	Matarba	Madrassa	1	3/1/2011	2003	1	8	0	8	0		1		Mataarba	3004003	3004	0		N/A	3004002	3004	Grace	Halima	3004004	6/6	6/6	1					0	0			0	0	0	0	0	0	0	0	0	0
3006006	0	Son	3006	Matarba	Madrassa	1	3/1/2011	2003	1	8	0	8	0		1		Matarba	3006001	3006	1		Matarba	3006002	3006	Christine	Halima	3006006	Chil	Chil						0	0			0	0	0	0	0	0	0	0	0	0
3028004	0	Son	3028	Matarba	Madrassa	1	2/3/2011	2003	1	8	0	15	0		1		Mataarba	3028001	3028	1		Mataarba	3028002	3028	Grace	Halima	3028004	Chil	Chil						0	0			0	0	0	0	0	0	0	0	0	0
3047005	0	Daughter	3047	Matarba	Child	1	3/3/2011	2003	0	8	0	8	0		1		Mataarba	3047001	3047	1		Mataarba	3047002	3047	Christine	Halima	3047005	6/6	6/6	1					0	0			0	0	0	0	0	0	0	0	0	0
3059004	0	Daughter	3059	Matarba	Madrassa	1	3/3/2011	2003	0	8	0	8	0		1		Matarba	3059001	3059	1		Matarba	3059002	3059	Christine	Halima	3059004	6/6	6/6	1					0	0			0	0	0	0	0	0	0	0	0	0
3071007	0	Daughter	3071	Matarba	Madrassa	1	3/4/2011	2003	0	8	0	8	0		1		Matarba	3071001	3071	1		Matarba	3071002	3071	Christine	Halima	3071007	6/6	6/6	1					0	0			0	0	0	0	0	0	0	0	0	0
3080009	0	Daughter	3080	Matarba	Madrassa	1	3/11/2011	2003	0	8	0	8	0		1		Mataarba	3080001	3080	1		Mataarba	3080002	3080	Christine	Halima	3080009	6/6	6/6	1					0	0			0	0	0	0	0	0	0	0	0	0
4006007	0	Daughter	4006	Sabenale	Madrassa	1	3/22/2011	2003	0	8	0	8	0		1		Sabenale	4006001	4006	1		Sabenale	4006002	4006	Christine	Abdilak	4006007	Chil	Chil						0	0			0	0	0	0	0	0	0	0	0	0
5011002	0	Daughter	5011	Golalbele	Madrassa	1	3/25/2011	2003	0	8	0	8	0		0			5011001	5011	1		Gololbele	5011002	5011	Grace	Halima	5011002	Chil	Chil						0	0			0	0	0	0	0	0	0	0	0	0
6006004	0	Son	6006	Gedilun	School	1	3/14/2011	2003	1	8	0	8	0		1		Masalani	5006001	5006	1		Gedilun	5006002	5006	Christine	Idris	6006004	Chil	Chil						0	0			0	0	0	0	0	0	0	0	0	0
6012003	0	Child	6012	Gedilun		1	3/15/2011	2003	0	8	0	4	0		1		Gedilun	5012001	5012	1		Gedilun	5012002	5012	Christine	Idris A	6012003	6/6	6/6	1					0	0			0	0	0	0	0	0	0	0	0	0
6013004	0	Son	6013	Gedilun	Child	1	3/18/2011	2003	1	8	0	5	0		1		Gedilun	5013001	5013	0		N/A	5013002	5013	Grace	Dayib	6013004	Chil	Chil						0	0			0	0	0	0	0	0	0	0	0	0
6014003	0	Son	6014	Gedilun	Child	1	3/14/2011	2003	1	8	0	8	0		1		Gedilun	5014001	5014	1		Gedilun	5014002	5014	Christine	Dayib M	6014003	Chil	Chil						0	0			0	0	0	0	0	0	0	0	0	0
6054004	0	Daughter	6054	Gedilun	School	1	3/16/2011	2003	0	8	0	8	0		1		Gedilun	5054001	5054	1		Gedilun	5054002	5054	Grace	Dayib	6054004	Chil	Chil						0	0			0	0	0	0	0	0	0	0	0	0
6056007	0	Son	6056	Gedilun	School	1	3/17/2011	2003	1	8	0	8	0		1		Gedilun	5056001	5056	1		Gedilun	5056002	5056	Grace	Dayib	6056007	Chil	Chil						0	0			0	0	0	0	0	0	0	0	0	0
6060004	0	Daughter	6060	Gedilun	Child	1	3/19/2011	2003	0	8	0	8	0		1		Gedilow	5060001	5060	1		Gedilow	5060002	5060	Christine	Dayib M	6060004	6/6	6/6	1					0	0			0	0	0	0	0	0	0	0	0	0
6068007	0	Son	6068	Gedilun	Child	1	3/19/2011	2003	1	8	0	8	0		1		Gedilum	5068001	5068	1		Gedilum	5068002	5068	Grace	Dayib	6068007	Chil	Chil						0	0			0	0	0	0	0	0	0	0	0	0
6072009	0	Son	6072	Gedilun	Child	1	3/17/2011	2003	1	8	0	7	0		1		Gedilum	5072001	5072	1		Gedilum	5072002	5072	Christine	Dayib	6072009	6/6	6/6	1					0	0			0	0	0	0	0	0	0	0	0	0
1004007	0	Daughter	1004	z Korahin	Madrassa	1	2/25/2011	2002	0	9	0	3	0		1		Koran Hindi	1004001	1004	1		Koran Hindi	1004002	1004	Grace	Saharla	1004007	6/6	6/6	1					0	0			0	0	0	0	0	0	0	0	0	0
1006007	0	Son	1006	z Korahin	Madrassa	1	2/25/2011	2002	1	9	0	3	0		1		Koran Hindi	1006001	1006	1		Koran Hindi	1006002	1006	Grace	Saharla	1006007	6/6	6/6	1					0	0			0	0	0	0	0	0	0	0	0	0
1014006	0	Daughter	1014	z Korahin	Madrassa	1	2/19/2011	2002	0	9	0	9	0		1		Korahindi	1014001	1014	1		Korahindi	1014002	1014	Grace	Saharla	1014006	6/6	6/6	1					0	0			0	0	0	0	0	0	0	0	0	0
1015005	0	Daughter	1015	z Korahin	Housewife	1	2/19/2011	2002	0	9	0	9	0		1		Korahindi	1015001	1015	1		Korahindi	1015002	1015	Christine	Saharla	1015005	6/6	6/6	1					0	0			0	0	0	0	0	0	0	0	0	0
1022005	0	Son	1022	z Korahin	Madrassa	1	2/19/2011	2002	0	9	0	8	0		1		Koran Hindi	1022001	1022	1		Koran Hindi	1022002	1022	Christine	Saharla	1022005	6/6	6/6	1					0	0			0	0	0	0	0	0	0	0	0	0
1031006	0	Daughter	1031	z Korahin	School	1	2/21/2011	2002	0	9	0	9	0		0			1031001	1031	1		Hulughu	1031002	1031	Christine	Saharla	1031006	6/6	6/6	1					0	0			0	0	0	0	0	0	0	0	0	0
1038007	0	Daughter	1038	z Korahin	House girl	1	2/22/2011	2002	0	9	0	5	0		1		Sangailu	1038001	1038	0		N/A	1038002	1038	Christine	Saharla	1038007	6/6	6/6	1					0	0			0	0	0	0	0	0	0	0	0	0
1081003	0	Daughter	1081	z Korahin	Madrassa	1	2/24/2011	2002	0	9	0	3	0		1		Koran Hindi	1081001	1081	1		Koran Hindi	1081002	1081	Christine	Saharla	1081003	6/6	6/6	1					0	0			0	0	0	0	0	0	0	0	0	0
1083004	0	Son	1083	z Korahin	School	1	2/24/2011	2002	1	9	0	9	0		1		Korahindi	1083001	1083	1		Korahindi	1083002	1083	Grace		1083004	6/6	6/6	1					0	0			0	0	0	0	0	0	0	0	0	0
1168004	0	Daughter	1168	z Korahin	School	1	2/21/2011	2002	0	9	0	9	0		1		Hulugho	10168001	10168	1		Korahindi	10168002	10168	Christine	Saharle	1168004	6/6	6/6	1					0	0			0	0	0	0	0	0	0	0	0	0
2113003	0	Mother	2113	Tumtish	Madrassa	1	2/15/2011	2002	0	9	0	8	0		1		Koranhind	20113001	20113	1		Koranhind	20113002	20113	Christine	Saharla	2113003	6/6	6/6	1					0	0			0	0	0	0	0	0	0	0	0	0
2122003	0	Son	2122	Tumtish	Madrassa	1	2/15/2011	2002	1	9	0	3	0		1		Tumtish	20122001	20122	1		Tumtish	20122002	20122	Grace Mat	Saharla	2122003	6/6	6/6	1	0	0			0	0			0	0	0	0	0	0	0	0	0	0
2141005	0	Son	2141	Tumtish		1	2/16/2011	2002	1	9	0	8	0		1		Tumtish	20141001	20141	1		Tumtish	20141002	20141	Grace	Saharla	2141005	6/6	6/6	1	1	1			0	0			0	0	0	0	0	0	0	0	0	0
2150004	0	Daughter	2150	Tumtish	Child	1	2/14/2011	2002	0	9	0	9	0		1		Tumtish	20150001	20150	1		Tumtish	20150002	20150	Grace	Saharla	2150004	Chil	Chil		0	-99			0	0			0	0	0	0	0	0	0	0	0	0
2152003	0	Daughter	2152	Tumtish	Housegirl	1	2/16/2011	2002	0	9	0	9	0		1		Tumtish	20152001	20152	1		Tumtish	20152	20152	Grace Mat	Saharla	2152003	6/6	6/6	1	0	0			0	0			0	0	0	0	0	0	0	0	0	0
3041006	0	Daughter	3041	Matarba	Child	1	3/12/2011	2002	0	9	0	9	0		1		Mataarba	3041001	3041	1		Mataarba	3041002	3041	Christine	Halima	3041006								0	0			0	0	0	0	0	0	0	0	0	0
3042004	0	Daughter	3042	Matarba	Madrassa	1	3/12/2011	2002	0	9	0	9	0		1		Masalani	3042001	3042	0		N/A	3042002	3042	Christine	Halima	3042004	Chil	Chil						0	0			0	0	0	0	0	0	0	0	0	0
3048007	0	Daughter	3048	Matarba	Madrassa	1	3/3/2011	2002	0	9	0	9	0		1		Mataarba	3048001	3048	1		Mataarba	3048002	3048	Christine	Halima	3048007	6/6	6/6	1					0	0			0	0	0	0	0	0	0	0	0	0
3066002	0	Son	3066	Matarba	Herder	1	3/3/2011	2002	1	9	0	9	0		1		Matarba	3066001	3066	0		N/A	3066002	3066	Christine	Halima	3066002	6/6	6/6	1					0	0			0	0	0	0	0	0	0	0	0	0
3069007	0	Son	3069	Matarba	Madrassa	1	3/3/2011	2002	1	9	0	9	0		1		Matarba	3069001	3069	1		Matarba	3069002	3069	Christine	Halima	3069007	6/6	6/6	1					0	0			0	0	0	0	0	0	0	0	0	0
3074007	0	Daughter	3074	Matarba	Madrassa	1	3/4/2011	2002	0	9	0	9	0		1		Mataarba	3074001	3074	1		Mataarba	3074002	3074	Christine	Halima	3074007	6/6	6/6	1					0	0			0	0	0	0	0	0	0	0	0	0
3082006	0	Son	3082	Matarba	Madrassa	1	3/11/2011	2002	1	9	0	9	0		1		Mataarba	3082001	3082	1		Mataarba	3082002	3082	Chrisitin	Halima	3082006	6/6	6/6	1					0	0			0	0	0	0	0	0	0	0	0	0
3095004	0	Daughter	3095	Matarba	Madrassa	1	3/11/2011	2002	0	9	0	9	0		1		Ijara	3095001	3095	1		Matarba	3095002	3095	Christine	Halima	3095004	6/6	6/6	1					0	0			0	0	0	0	0	0	0	0	0	0
4005004	0	Daughter	4005	Sabenale	Madrassa	1	3/21/2011	2002	0	9	0	9	0		1		Sabenale	4005001	4005	1		Sabenale	4005002	4005	Grace	Abdihak	4005004	6/6	6/6	1					0	0			0	0	0	0	0	0	0	0	0	0
4007003	0	Daughter	4007	Sabenale	Madrassa	1	3/21/2011	2002	0	9	0	9	0		1		Sabenale	4007001	4007	1		Sabenale	4007002	4007	Grace	Abdihak	4007003	Chil	Chil						0	0			0	0	0	0	0	0	0	0	0	0
4021004	0	Son	4021	Sabenale	Headsman	1	3/21/2011	2002	1	9	0	11	0		1		Sabenale	4021001	4021	1		Sabenale	4021002	4021	Christine	Abdihak	4021004	6/6	6/6	1					0	0			0	0	0	0	0	0	0	0	0	0
5005005	0	Daughter	5005	Golalbele	Child	1	3/24/2011	2002	0	9	0	20	0		1		Gololbele	5005005	5005	1		Gololbele	5005002	5005	Grace	Abdihak	5005005	6/8	6/6	1					0	0			0	0	0	0	0	0	0	0	0	0
5021003	0	Daughter	5021	Golalbele	Madrassa	1	3/24/2011	2002	0	9	0	2	0		1		Golalbule	5021001	5021	1		Golalbule	5021002	5021	Grace	Halima	5021003	6/6	6/6	1					0	0			0	0	0	0	0	0	0	0	0	0
6006003	0	Daughter	6006	Gedilun	School	1	3/14/2011	2002	0	9	0	9	0		1		Masalani	5006001	5006	1		Gedilun	5006002	5006	Christine	Idris	6006003	6/6	6/6	1					0	0			0	0	0	0	0	0	0	0	0	0
6010005	0	Son	6010	Gedilun	Student	1	3/14/2011	2002	0	9	0	5	0		1		Gedilun	5010001	5010	1		Gedilun	5010003	5010	Christine	Idris A	6010005	6/6	6/6	1					0	0			0	0	0	0	0	0	0	0	0	0
6033003	0	Son	6033	Gedilun	Child	1	3/18/2011	2002	1	9	0	9	0		1		Gedilun	5033001	5033	1		Gedilum	5033002	5033	Grace	Dayib	6033003	6/5	6/5	1					0	0			0	0	0	0	0	0	0	0	0	0
6036005	0	Daughter	6036	Gedilun		1	3/18/2011	2002	0	9	0	8	0		1		Gedilun	5036001	5036	1		Gedilun	5036002	5036	Grace	Dayib	6036005	6/6	6/6	1					0	0			0	0	0	0	0	0	0	0	0	0
6043004	0	Daughter	6043	Gedilun	Child	1	3/16/2011	2002	0	9	0	8	0		0			5043001	5043	1		Gedilun	5043002	5043	Grace	Dayib M	6043004	6/6	6/6	1					0	0			0	0	0	0	0	0	0	0	0	0
6067007	0	Son	6067	Gedilun	Child	1	3/17/2011	2002	1	9	0	9	0		1		Gedilum	5067001	5067	1		Gedilum	5067002	5067	Christine	Dayib M	6067007	6/6	6/6	1					0	0			0	0	0	0	0	0	0	0	0	0
6069003	0	Daughter	6069	Gedilun	Housegirl	1	3/17/2011	2002	0	9	0	9	0		1		Gedilun	5069001	5069	1		Gedilun	5069002	5069	Grace	Dayib	6069003	6/6	6/6	1					0	0			0	0	0	0	0	0	0	0	0	0
1014005	0	Daughter	1014	z Korahin	Madrassa	1	2/19/2011	2001	0	10	0	10	0		1		Korahindi	1014001	1014	1		Korahindi	1014002	1014	Grace	Saharla	1014005	6/6	6/6	1					0	0			0	0	0	0	0	0	0	0	0	0
1015004	0	Son	1015	z Korahin	School	1	2/19/2011	2001	1	10	0	10	0		1		Korahindi	1015001	1015	1		Ibrahim	1015002	1015	Christine	Saharla	1015004	6/6	6/6	1					0	0			0	0	0	0	0	0	0	0	0	0
1021003	0	Daughter	1021	z Korahin	School	1	2/19/2011	2001	0	10	0	10	0		1		Korahindi	1021001	1021	1		Korahindi	1021002	1021	Christine	Saharla	1021003	6/6	6/6	1					0	0			0	0	0	0	0	0	0	0	0	0
1040003	0	Son	1040	z Korahin	School	1	2/21/2011	2001	0	10	0	2	0		1		Korahindi	1040003	1040	1		Korahindi	1040002	1040	Christine	Saharla	1040003	6/6	6/6	1					0	0			0	0	0	0	0	0	0	0	0	0
1052003	0	Son	1052	z Korahin	School	1	2/22/2011	2001	1	10	0	10	0		1		Korahindi	1052001	1052	1		Korahindi	1052002	1052	Christine	Saharla	1052003	6/6	6/6	1					0	0			0	0	0	0	0	0	0	0	0	0
1069005	0	Daughter	1069	z Korahin		1	2/23/2011	2001	0	10	0	3	0		1		Koran Hindi	1069001	1069	1		Koran Hindi	1069005	1069	Grace	Saharla	1069005	6/6	6/6	1					0	0			0	0	0	0	0	0	0	0	0	0
1093003	0	Son	1093	z Korahin	School	1	2/23/2011	2001	1	10	0	10	0		1		Korahindi	1093001	1093	1		Korahindi	1093002	1093	Grace	Saharla	1093003	6/6	6/6	1					0	0			0	0	0	0	0	0	0	0	0	0
1096004	0	Daughter	1096	z Korahin	Madrassa	1	2/28/2011	2001	0	10	0	10	0		1		Korahindi	1096001	1096	1		Korahindi	1096002	1096	Grace	Halima	1096004	6/6	6/6	1					0	0			0	0	0	0	0	0	0	0	0	0
1168009	0	Son	1168	z Korahin	Herder	1	2/22/2011	2001	1	10	0	10	0		1		Hulugho	10168001	10168	1		Korahindi	10168002	10168	Christine	Saharla	1168009	6/6	6/6	1					0	0			0	0	0	0	0	0	0	0	0	0
2117004	0	Son	2117	Tumtish	Madrassa	1	2/15/2011	2001	0	10	0	13	0		1		Tumtish	20117001	20117	1		Tumtish	20117002	20117	Christine	Saharla	2117004	6/6	6/6	1					0	0			0	0	0	0	0	0	0	0	0	0
2131006	0	Son	2131	Tumtish	Madrassa	1	2/15/2011	2001	1	10	0	10	0		1		Tumtish	20131001	20131	1		Tumtish	20131002	20131	Christine	Saharla	2131006	6/6	6/6	1					0	0			0	0	0	0	0	0	0	0	0	0
2137003	0	Son	2137	Tumtish	Madrassa	1	2/15/2011	2001	1	10	0	10	0		1		Tumtish	20137001	20137	1		Tumtish	20137002	20137	Grace	Saharla	2137003	6/6	6/6	1	0	0			0	0			0	0	0	0	0	0	0	0	0	0
2146003	0	Son	2146	Tumtish	Madrassa	1	2/14/2011	2001	1	10	0	10	0		1		Tumtish	20146001	20146	1		Tumtish	20146002	20146	Christine	Saharla	2146003	6/6	6/6	1					0	0			0	0	0	0	0	0	0	0	0	0
2148003	0	Son	2148	Tumtish	Herder	1	2/14/2011	2001	1	10	0	10	0		1		Tumtish	20148001	20148	1			20148002	20148	Grace	Mohamed	2148003	6/6	6/6	1	0	0			0	0			0	0	0	0	0	0	0	0	0	0
2164002	0	Seif	2164	Tumtish	Madrassa	1	2/15/2011	2001	0	10	0	10	0		0			20164001	20164	1		Tumtish	20164002	20164	Grace Mat	Saharla	2164002	6/6	6/6	1	0	0			0	0			0	0	0	0	0	0	0	0	0	0
3006005	0	Son	3006	Matarba	Madrassa	1	1/3/2011	2001	1	10	0	10	0		1		Matarba	3006001	3006	1		Matarba	3006002	3006	Grace	Halima	3006005	6/6	6/6	1					0	0			0	0	0	0	0	0	0	0	0	0
3009010	0	Son	3009	Matarba	Madrassa	1	3/1/2011	2001	1	10	0	10	0		1		Matarba	3009002	3009	1		Matarba	3009002	3009	Grace	Halima	3009010	6/6	6/6	1					0	0			0	0	0	0	0	0	0	0	0	0
3017005	0	Son	3017	Matarba	School	1	3/1/2011	2001	1	10	0	10	0		1		Matarba	3017001	3017	1		Matarba	3017002	3017	Christine	Halima	3017005	6/6	6/6	1					0	0			0	0	0	0	0	0	0	0	0	0
3019007	0	Daughter	3019	Matarba	Madrassa	1	3/1/2011	2001	0	10	0	10	0		1		Mataarba	3019001	3019	0		N/A	3019002	3019	Christine	Halima	3019007	Chil	Chil						0	0			0	0	0	0	0	0	0	0	0	0
3028003	0	Daughter	3028	Matarba	Madrassa	1	2/3/2011	2001	0	10	0	15	0		1		Mataarba	3028001	3028	1		Mataarba	3028002	3028	Grace	Halima	3028003	6/6	6/6	1					0	0			0	0	0	0	0	0	0	0	0	0
3050004	0	Daughter	3050	Matarba	Madrassa	1	3/3/2011	2001	0	10	0	10	0		1		Matarba	3050001	3050	1			3050002	3050	Grace	Halima	3050004	Chil	Chil		0	0			0	0			0	0	0	0	0	0	0	0	0	0
3057003	0	Son	3057	Matarba	Madrassa	1	3/3/2011	2001	1	10	0	10	0		1		Mataarba	3057001	3057	1		Mataarba	3057002	3057	Grace	Halima	3057003	6/6	6/6	1	1	-99			0	0			0	0	0	0	0	0	0	0	0	0
3061007	0	Daughter	3061	Matarba	Madrassa	1	3/3/2011	2001	0	10	0	10	0		1		Mataarba	3061001	3061	1		Mataarba	3061002	3061	Grace	Halima	3061007	6/6	6/6	1					0	0			0	0	0	0	0	0	0	0	0	0
3083007	0	Daughter	3083	Matarba	Madrassa	1	3/11/2011	2001	0	10	0	10	0		1		Matarba	3083001	3083	1		Matarba	3083002	3083	Christine	Halima	3083007	6/6	6/6	1					0	0			0	0	0	0	0	0	0	0	0	0
3085004	0	Daughter	3085	Matarba	Madrassa	1	3/11/2011	2001	0	10	0	10	0		1		Matarba	3085001	3085	1		Matarba	3085002	3085	Christine	Halima	3085004	6/6	6/6	1					0	0			0	0	0	0	0	0	0	0	0	0
3091004	0	Daughter	3091	Matarba	Madrassa	1	3/11/2011	2001	0	10	0	10	0		1		Matarba	3091001	3091	1		Matarba	3091002	3091	Christine	Halima	3091004	6/6	6/6	1					0	0			0	0	0	0	0	0	0	0	0	0
4006010	0	Daughter	4006	Sabenale	Madrassa	1	3/22/2011	2001	0	10	0	10	0		1		Sabenale	4006001	4006	1		Sabenale	4006002	4006	Christine	Abdihak	4006010	6/6	6/6	1					0	0			0	0	0	0	0	0	0	0	0	0
5023003	0	Son	5023	Golalbele	Madrassa	1	3/24/2011	2001	1	10	0	10	0		1		Golalbele	5023001	5023	1		Golalbele	5023002	5023	Christine	Halima	5023003								0	0			0	0	0	0	0	0	0	0	0	0
5025006	0	Son	5025	Golalbele	School	1	3/25/2011	2001	1	10	0	10	0		1		Golalbele	5025001	5025	1		Golalbele	5025002	5025	Grace	Halima	5025006	6/6	6/6	1					0	0			0	0	0	0	0	0	0	0	0	0
6002004	0		6002	Gedilun	Child	1	3/18/2011	2001	0	10	0	9	0		1		Ijara	5002001	5002	1		Mombasa	5002002	5002	Grace	Dayib	6002004	6/6	6/6	1					0	0			0	0	0	0	0	0	0	0	0	0
6024033	0	Son	6024	Gedilun	School	1	3/14/2011	2001	1	10	0	5	0		1		Gedilun	5024001	5024	1		Gedilun	5024002	5024	Christine	Idris A	6024033	6/6	6/6	1					0	0			0	0	0	0	0	0	0	0	0	0
6032003	0	Son	6032	Gedilun	Child	1	3/18/2011	2001	1	10	0	10	0		1		Gedilun	5032001	5032	1		Gedilun	5032002	5032	Grace	Dayib	6032003	6/6	6/6	1					0	0			0	0	0	0	0	0	0	0	0	0
6040003	0	Daughter	6040	Gedilun	Child	1	3/16/2011	2001	0	10	0	10	0		1		Gedilun	5040001	5040	1		Gedilun	5040002	5040	Grace	Dayib	6040003	6/6	6/6	1					0	0			0	0	0	0	0	0	0	0	0	0
6044004	0	Daughter	6044	Gedilun	Child	1	3/18/2011	2001	0	10	0	9	0		1		Gedilun	5044001	5044	1		Gedilun	5044002	5044	Grace	Dayib M	6044004	Chil	Chil						0	0			0	0	0	0	0	0	0	0	0	0
6050003	0	Son	6050	Gedilun	School	1	3/16/2011	2001	1	10	0	5	0		1		Gedilun	5050001	5050	0		N/A	5050003	5050	Grace	Idris A	6050003	6/6	6/6	1					0	0			0	0	0	0	0	0	0	0	0	0
1002003	0	Daughter	1002	z Korahin	Madrassa	1	2/26/2011	2000	0	11	0	5	0		1		Koran Hindi	1002001	1002	1		Koran Hindi	1002002	1002	Grace	Saharla	1002003	6/6	6/6	1					0	0			0	0	0	0	0	0	0	0	0	0
1002004	0	Daughter	1002	z Korahin	Madrassa	1	2/26/2011	2000	0	11	0	3	0		1		Koran Hindi	1002001	1002	1		Koran Hindi	1002002	1002	Grace	Saharla	1002004	6/6	6/6	1					0	0			0	0	0	0	0	0	0	0	0	0
1004004	0	Son	1004	z Korahin	Madrassa	1	2/25/2011	2000	1	11	0	4	0		1		Koran Hindi	1004001	1004	1		Koran Hindi	1004002	1004	Grace	Saharla	1004004	6/6	6/6	1					0	0			0	0	0	0	0	0	0	0	0	0
1007004	0	Daughter	1007	z Korahin	Madrassa	1	2/19/2011	2000	0	11	0	11	0		1		Koran Hindi	1007001	1007	1		Koran Hindi	1007002	1007	Grace	Saharla	1007004	6/6	6/6	1					0	0			0	0	0	0	0	0	0	0	0	0
1009003	0	Daughter	1009	z Korahin	Madrassa	1	2/19/2011	2000	0	11	0	2	0		1		Koran Hindi	1009001	1009	1		Koran Hindi	1009002	1009	Christine	Saharla	1009003	6/6	6/6	1					0	0			0	0	0	0	0	0	0	0	0	0
1010003	0	Son	1010	z Korahin	Madrassa	1	2/19/2011	2000	1	11	0	2	0		1		Garissa	1010001	1010	1		Garissa	1010002	1010	Christine	Saharla	1010003	6/6	6/6	1					0	0			0	0	0	0	0	0	0	0	0	0
1017007	0	Son	1017	z Korahin	Madrassa	1	2/26/2011	2000	1	11	0	3	0		1		Koran Hindi	1017001	1017	1		Koran Hindi	1017002	1017	Grace	Saharla	1017007	6/6	6/6	1					0	0			0	0	0	0	0	0	0	0	0	0
1022004	0	Daughter	1022	z Korahin	Madrassa	1	2/19/2011	2000	0	11	0	16	0		1		Koran Hindi	1022001	1022	1		Koran Hindi	1022002	1022	Christine	Saharla	1022004	6/6	6/6	1					0	0			0	0	0	0	0	0	0	0	0	0
1034003	0	Daughter	1034	z Korahin	Madrassa	1	2/21/2011	2000	0	11	0	7	0		1		Koran Hindi	1034001	1034	0		N/A	1034002	1034	Grace	Saharla	1034003	6/6	6/6	1					0	0			0	0	0	0	0	0	0	0	0	0
1042005	0	Daughter	1042	z Korahin	Madrassa	1	2/21/2011	2000	0	11	0	3	0		0			1042001	1042	1		Koran Hindi	1042002	1042	Christine	Saharla	1042005	6/6	6/6	1					0	0			0	0	0	0	0	0	0	0	0	0
1047003	0	Daughter	1047	z Korahin	Madrassa	1	2/21/2011	2000	0	11	0	3	0		1		Koran Hindi	1047001	1047	1		Koran Hindi	1047002	1047	Christine	Saharla	1047003	6/6	6/6	1					0	0			0	0	0	0	0	0	0	0	0	0
1055003	0	Daughter	1055	z Korahin	Madrassa	1	2/22/2011	2000	0	11	0	5	0		1		Koran Hindi	1055001	1055	1		Koran hindi	1055002	1055	Christine	Saharla	1055003	6/6	6/6	1					0	0			0	0	0	0	0	0	0	0	0	0
1083003	0	Son	1083	z Korahin	School	1	2/24/2011	2000	1	11	0	11	0		1		Korahindi	1083001	1083	1		Korahindi	1083002	1083	Grace	Saharla	1083003	6/6	6/6	1					0	0			0	0	0	0	0	0	0	0	0	0
1086003	0	Daughter	1086	z Korahin	Madrassa	1	2/23/2011	2000	0	11	0	5	0		1		Koran Hindi	1086001	1086	1		Koran Hindi	1086002	1086	Grace	Saharla	1086003	6/6	6/6	1					0	0			0	0	0	0	0	0	0	0	0	0
1168003	0	Daughter	1168	z Korahin	House girl	1	2/21/2011	2000	0	11	0	11	0		1		Hulugho	10168001	10168	1		Korahindi	10168002	10168	Christine	Saharla	1168003	6/6	6/6	1					0	0			0	0	0	0	0	0	0	0	0	0
2144003	0	Daughter	2144	Tumtish	Herder	1	2/14/2011	2000	0	11	0	10	0		1		Tumtish	20144001	20144	1		Tumtish	20144002	20144	Christine	Mohamed	2144003	6/6	6/6	1					0	0			0	0	0	0	0	0	0	0	0	0
2150003	0	Son	2150	Tumtish	Herder	1	2/15/2011	2000	1	11	0	11	0		1		Tumtish	20150001	20150	1		Tumtish	20150002	20150	Christine	Saharla	2150003	6/6	6/6	1					0	0			0	0	0	0	0	0	0	0	0	0
2154007	0	Daughter	2154	Tumtish	Madrassa	1	2/17/2011	2000	0	11	0	6	0		1		Tumtish	20154001	20154	1		Tumtish	20154002	20154	Christine	Saharla	2154007	6/6	6/6	1					0	0			0	0	0	0	0	0	0	0	0	0
2165003	0	Son	2165	Tumtish	Madrassa	1	2/15/2011	2000	1	11	0	11	0		1		Tumtish	20165001	20165	1		Tumtish	20165002	20165	Grace Mat	Saharla	2165003	6/6	6/6	1	0	0			0	0			0	0	0	0	0	0	0	0	0	0
3002004	0	Daughter	3002	Matarba	Madrassa	1	2/3/2011	2000	0	11	0	4	0		1		Mataarba	3002001	3002	1		Mataarba	3002001	3002	Grace	Halima	3002004	6/6	6/6	1					0	0			0	0	0	0	0	0	0	0	0	0
3009006	0	Son	3009	Matarba	Herder	1	2/3/2011	2000	1	11	0	11	0		1		Matarba	3009001	3009	1		Matarba	3009002	3009	Grace	Halima	3009006	6/6	6/6	1					0	0			0	0	0	0	0	0	0	0	0	0
3048006	0	Daughter	3048	Matarba	Madrassa	1	3/3/2011	2000	0	11	0	11	0		1		Mataarba	3048001	3048	1		Mataarba	3048002	3048	Christine	Halima	3048006	6/6	6/6	1					0	0			0	0	0	0	0	0	0	0	0	0
3059003	0	Son	3059	Matarba	Madrassa	1	3/3/2011	2000	1	11	0	11	0		1		Mataarba	3059001	3059	1		Mataarba	3059002	3059	Christine	Halima	3059003	6/6	6/6	1					0	0			0	0	0	0	0	0	0	0	0	0
4021003	0	Son	4021	Sabenale	Herder	1	3/21/2011	2000	1	11	0		0		0			4021003	4021	1		Sabenale	4021	4021	Grace	Abdihak	4021003	6/6	6/6	1					0	0			0	0	0	0	0	0	0	0	0	0
6039003	0	Son	6039	Gedilun	Child	1	3/18/2011	2000	1	11	0	11	0		1		Gedilun	5039001	5039	1		Gedilun	5039002	5039	Grace	Dayib M	6039003	6/6	6/6	1					0	0			0	0	0	0	0	0	0	0	0	0
6044009	0	Son	6044	Gedilun	Child	1	3/18/2011	2000	1	11	0	11	0		1		Gedilun	5044001	5044	1		Gedilun	5044002	5044	Grace	Dayib M	6044009	6/9	6/9	1					0	0			0	0	0	0	0	0	0	0	0	0
6066003	0	Son	6066	Gedilun	School	1	3/17/2011	2000	1	11	0	11	0		1		Gedilum	5066001	5066	1		Gedilum	5066002	5066	Christine	Dayib	6066003	6/6	6/6	1					0	0			0	0	0	0	0	0	0	0	0	0
6072008	0	Daughter	6072	Gedilun	School	1	3/17/2011	2000	0	11	0	11	0		1		Gedilum	5072001	5072	1		Gedilum	5072002	5072	Christine	Dayib	6072008	6/6	6/6	1					0	0			0	0	0	0	0	0	0	0	0	0
1070007	0	Daughter	1070	z Korahin	Madrassa	1	2/23/2011	1999	0	12	0	12	0		1		Korahindi	1070001	1070	1		Tumtish	1070002	1070	Christine	Saharla	1070007	6/6	6/6	1					0	0			0	0	0	0	0	0	0	0	0	0
1079003	0	Daughter	1079	z Korahin	Housegirl	1	2/25/2011	1999	0	12	0	12	0		1		Gediluh	1079001	1079	1		Gediluh	1079002	1079	Grace	Saharla	1079003	6/6	6/6	1					0	0			0	0	0	0	0	0	0	0	0	0
2117003	0	Son	2117	Tumtish	Herder	1	2/14/2011	1999	1	12	0	12	0		1		Tumtish	20117001	20117	1		Tumtish	20117002	20117	Christine	Saharla	2117003	6/6	6/6	1					0	0			0	0	0	0	0	0	0	0	0	0
2131005	0	Daughter	2131	Tumtish	Madrassa	1	2/15/2011	1999	0	12	0	12	0		1		Tumtish	20131001	20131	1		Tumtish	20131002	20131	Grace	Saharla	2131005	6/6	6/6	1	0	0			0	0			0	0	0	0	0	0	0	0	0	0
3002005	0	Son	3002	Matarba	Madrassa	1	3/1/2011	1999	1	12	0	12	0		1		Matarba	3002001	3002	1		Matarba	3002002	3002	Christine	Halima	3002005	6/6	6/6	1					0	0			0	0	0	0	0	0	0	0	0	0
3004003	0	Daughter	3004	Matarba	School	1	3/1/2011	1999	0	12	0	12	0		1		Mataarba	3004001	3004	0		N/A	3004002	3004	Grace	Halima	3004003	6/6	6/6	1					0	0			0	0	0	0	0	0	0	0	0	0
3041005	0	Son	3041	Matarba	Herder	1	3/12/2011	1999	1	12	0	12	0		1		Mataarba	3041001	3041	1		Mataarba	3041002	3041	Christine	Halima	3041005	6/6	6/6	1					0	0			0	0	0	0	0	0	0	0	0	0
3042003	0	Daughter	3042	Matarba	School	1	3/12/2011	1999	0	12	0	12	0		1		Mataarba	3042001	3042	1		Mataarba	3042002	3042	Christine	Halima	3042003	6/6	6/6	1					0	0			0	0	0	0	0	0	0	0	0	0
3047003	0	Daughter	3047	Matarba	School	1	3/4/2011	1999	0	12	0	12	0		1		Matarba	3047001	3047	1		Matarba	3047002	3047	Christine	Halima	3047003	6/6	6/6	1					0	0			0	0	0	0	0	0	0	0	0	0
3049004	0	Son	3049	Matarba	School	1	3/3/2011	1999		12	0	12	0		1		Mataarba	3049001	3049	1		Mataarba	3049002	3049	Grace	Halima	3049004	6/6	6/6	1	0	0			0	0			0	0	0	0	0	0	0	0	0	0
3080005	0	Daughter	3080	Matarba	Madrassa	1	3/11/2011	1999	0	12	0	12	0		1		Mataarba	3080001	3080	1		Mataarba	3080002	3080	Christine	Halima	3080005	6/6	6/6	1					0	0			0	0	0	0	0	0	0	0	0	0
5023006	0	Daughter	5023	Golalbele	Herder	1	3/25/2011	1999	0	12	0	3	0		1		Masalani	5023006	5023	1		Gololbele	5023007	5023	Grace	Abdihak	5023006	6/6	6/6	1					0	0			0	0	0	0	0	0	0	0	0	0
6011005	0	Son	6011	Gedilun	Child	1	3/14/2011	1999	1	12	0	12	0		1		Gedilun	5011001	5011	1		Gedilun	5011002	5011	Christine	Dayib M	6011005	6/6	6/6	1					0	0			0	0	0	0	0	0	0	0	0	0
6043005	0	Wife	6043	Gedilun	Housewife	1	3/18/2011	1999	0	12	0	10	0		0			5043001	5043	0		N/A	5043005	5043	Grace	Idris A	6043005	Chil	Chil						0	0			0	0	0	0	0	0	0	0	0	0
6067008	0	Daughter	6067	Gedilun	Child	1	3/17/2011	1999	0	12	0	5	0		1		Gedilum	5067001	5067	1		Gedilum	5067002	5067	Christine	Dayib M	6067008	6/6	6/6	1					0	0			0	0	0	0	0	0	0	0	0	0
6069005	0	Son	6069	Gedilun	Child	1	3/17/2011	1999	1	12	0	10	0		1		Gedilum	5069001	5069	1		Gedilum	5069002	5069	Christine	Dayib M	6069005	6/6	6/6	1					0	0			0	0	0	0	0	0	0	0	0	0
1014004	0	Daughter	1014	z Korahin	School	1	2/19/2011	1998	0	13	0	13	0		1		Korahindi	1014001	1014	1		Korahindi	1014002	1014	Grace	Saharla	1014004	6/6	6/6	1					0	0			0	0	0	0	0	0	0	0	0	0
1025002	0	Wife	1025	z Korahin	Housewife	1	2/21/2011	1998	0	13	0	5	0		1		Korankate	1025001	1025	1		Koran kat k	1025002	1025	Grace		1025002	6/6	6/6	1					0	0			0	0	0	0	0	0	0	0	0	0
1090006	0	Son	1090	z Korahin	Madrassa	1	2/23/2011	1998	1	13	0	8	0		1		Koran Hindi	1090001	1090	1		Koran Hindi	1090002	1090	Grace	Saharla	1090006	6/6	6/6	1					0	0			0	0	0	0	0	0	0	0	0	0
1095004	0	Son	1095	z Korahin	Madrassa	1	2/26/2011	1998	1	13	0	8	0		1		Koran Hindi	1095001	1095	1		Koran Hindi	1095002	1095	Grace	Saharla	1095004	6/6	6/6	1					0	0			0	0	0	0	0	0	0	0	0	0
2113004	0	Son	2113	Tumtish	Madrassa	1	2/16/2011	1998	1	13	0	7	0		1		Tumtish	20113001	20113	1		Tumtish	20113002	20113	Grace	Saharla	2113004	6/6	6/6	1	0	0			0	0			0	0	0	0	0	0	0	0	0	0
2118004	0	Daughter	2118	Tumtish	Madrassa	1	2/15/2011	1998	0	13	0	13	0		0			20118001	20118	1		Tumtish	20118002	20118	Christine	Saharla	2118004	6/6	6/6	1					0	0			0	0	0	0	0	0	0	0	0	0
2121009	0	Daughter	2121	Tumtish	Herder	1	2/16/2011	1998	0	13	0	13	0		1		Tumtish	20121001	20121	1		Tumtish	20121002	20121	Grace	Saharla	2121009	6/6	6/6	1	0	0			0	0			0	0	0	0	0	0	0	0	0	0
2127007	0	Son	2127	Tumtish	Madrassa	1	2/15/2011	1998	1	13	0	12	0		0			20127001	20127	1		Tumtish	20127002	20127	Christine	Saharla	2127007	6/6	6/6	1					0	0			0	0	0	0	0	0	0	0	0	0
2159006	0	Son	2159	Tumtish	Herder	1	2/16/2011	1998	0	13	0	13	0		1		Tumtish	20159001	20159	1		Tumtish	20159002	20159	Grace	Saharla	2159006	6/6	6/6	1	0	0			0	0			0	0	0	0	0	0	0	0	0	0
3053003	0	Daughter	3053	Matarba	House girl	0	3/3/2011	1998	0	13	0	13	0		1		Matarba	3053001	3053	1		Matarba	3053002	3053	Christine	Halima	3053003	Ment	Ment						0	0			0	0	0	0	0	0	0	0	0	0
4009007	0	Daughter	4009	Sabenale	House girl	1	3/22/2011	1998	0	13	0	11	0		1		Sabenale	4009001	4009	1		Sabenale	4009002	4009	Christine	Abdihak	4009007	6/6	6/6	1					0	0			0	0	0	0	0	0	0	0	0	0
5015006	0	Daughter	5015	Golalbele	School	1	3/25/2011	1998	0	13	0	4	0		0			5015006	5015	1		Gololbele	5015007	5015	Grace	Abdihak	5015006	6/6	6/6	1					0	0			0	0	0	0	0	0	0	0	0	0
5025005	0	Son	5025	Golalbele	Madrassa	1	3/25/2011	1998	1	13	0	4	0		1		Gololbele	5025005	5025	1		Gololbele	5025005	5025	Grace	Abdihak	5025005	6/6	6/6	1					0	0			0	0	0	0	0	0	0	0	0	0
6059003	0	Son	6059	Gedilun	Child	1	3/18/2011	1998	1	13	0	13	0		1		Gedilun	5059001	5059	0		N/A	5059002	5059	Grace	Dayib	6059003	6/5	6/5	1					0	0			0	0	0	0	0	0	0	0	0	0
6062006	0	Son	6062	Gedilun	School	1	3/16/2011	1998	1	13	0	10	0		1		Gedilun	5062001	5062	1		Gedilun	5062006	5062	Grace	Idris A	6062006	6/5	6/5	1					0	0			0	0	0	0	0	0	0	0	0	0
1008004	0	Son	1008	z Korahin	School	1	2/22/2011	1997	1	14	0	14	0		1		Korahindi	1008001	1008	1		Korahindi	1008002	1008	Chrsitine	Saharla	1008004	6/6	6/6	1					0	0			0	0	0	0	0	0	0	0	0	0
1024006	0	Daughter	1024	z Korahin	Madrassa	1	2/21/2011	1997	0	14	0	14	0		1		Korahindi	1024001	1024	1		Korahindi	1024002	1024	Grace	Saharla	1024006	6/6	6/6	1					0	0			0	0	0	0	0	0	0	0	0	0
1081004	0	Daughter	1081	z Korahin	School	1	2/24/2011	1997	0	14	0	14	0		1		Hulugho	1081001	1081	1		Dadaab	1081002	1081	Christine	Saharla	1081004	6/6	6/6	1					0	0			0	0	0	0	0	0	0	0	0	0
2139007	0	Daughter	2139	Tumtish	Housewife	1	2/15/2011	1997	0	14	0	15	0		1		Tumtish	20139001	20139	1		Garissa	20139002	20139	Christine	Saharla	2139007	6/6	6/6	1					0	0			0	0	0	0	0	0	0	0	0	0
2151007	0	Son	2151	Tumtish	Herder	1	2/16/2011	1997	1	14	0	15	0		1		Tumtish	20151001	20151	1		Tumtish	20151002	20151	Grace	Saharla	2151007	6/6	6/6	1	0	0			0	0			0	0	0	0	0	0	0	0	0	0
2159008	0	Daughter	2159	Tumtish	Madrassa	1	2/16/2011	1997	0	14	0	14	0		1		Tumtish	20159001	20159	1		Tumtish	20159002	20159	Grace	Saharla	2159008	6/6	6/6	1	0	0			0	0			0	0	0	0	0	0	0	0	0	0
3006003	0	Son	3006	Matarba	Herder	1	2/3/2011	1997	1	14	0	14	0		1		Mataarba	3006001	3006	1		Mataarba	3006002	3006	Grace	Mohamed	3006003	6/6	6/6	1					0	0			0	0	0	0	0	0	0	0	0	0
3014003	0	Daughter	3014	Matarba	School	1	3/1/2011	1997	0	14	0	14	0		1		Matarba	3014001	3014	1		Matarba	3014002	3014	Christine	Halima	3014003	6/6	6/6	1					0	0			0	0	0	0	0	0	0	0	0	0
3036003	0	Grandmot	3036	Matarba	School	1	3/12/2011	1997	1	14	0	14	0		0			3036001	3036	0		N/A	3036002	3036	Christine	Halima	3036003	6/6	6/6	1					0	0			0	0	0	0	0	0	0	0	0	0
3040003	0	Relative	3040	Matarba	School	1	3/12/2011	1997	1	14	0	14	0		1		Garissa	3040001	3040	1		Garissa	3040002	3040	Christine	Halima	3040003	6/6	6/6	1					0	0			0	0	0	0	0	0	0	0	0	0
3044003	0	Daughter	3044	Matarba	Madrassa	1	3/3/2011	1997	0	14	0	14	0		1		Mataarba	3044001	3044	1		Mataarba	3044002	3044	Grace	Halima	3044003	6/6	6/6	1	0	0			0	0			0	0	0	0	0	0	0	0	0	0
3045006	0	Daughter	3045	Matarba	Madrassa	1	3/4/2011	1997	0	14	0	14	0		1		Hulugho	3045001	3045	0		N/A	3045002	3045	Christine	Halima	3045006	6/6	6/6	1					0	0			0	0	0	0	0	0	0	0	0	0
3069004	0	Daughter	3069	Matarba	Madrassa	1	3/4/2011	1997	0	14	0	14	0		1		Mataarba	3069001	3069	1		Mataarba	3069002	3069	Christine	Halima	3069004	6/6	6/6	1					0	0			0	0	0	0	0	0	0	0	0	0
3069006	0	Daughter	3069	Matarba	School	1	3/3/2011	1997	0	14	0	14	0		1		Matarba	3069001	3069	1		Matarba	3069002	3069	Christine	Halima	3069006	6/6	6/6	1					0	0			0	0	0	0	0	0	0	0	0	0
5015007	0	Daughter	5015	Golalbele	Madrassa	1	3/24/2011	1997	0	14	0	14	0		0			5015001	5015	1		Golalbele	5015002	5015	Christine	Halima	5015007	6/6	6/6	1					0	0			0	0	0	0	0	0	0	0	0	0
6011006	0	Son	6011	Gedilun	Child	1	3/14/2011	1997	1	14	0	14	0		1		Gedilun	5011001	5011	1		Gedilun	5011002	5011	Christine	Dayib M	6011006	6/6	6/6	1					0	0			0	0	0	0	0	0	0	0	0	0
6029008	0	Son	6029	Gedilun	Child	1	3/18/2011	1997	1	14	0	13	0		1		Gedilun	5029001	5029	1		Gedilun	5029002	5029	Grace	Dayib M	6029008	6/5	6/5	1					0	0			0	0	0	0	0	0	0	0	0	0
6063007	0	Son	6063	Gedilun	School	1	3/17/2011	1997	1	14	0	14	0		1		Gedilum	5063001	5063	1		Gedilum	5063002	5063	Christine	Dayib	6063007	6/6	6/6	1					0	0			0	0	0	0	0	0	0	0	0	0
6066006	0	Daughter	6066	Gedilun	School	1	3/17/2011	1997	0	14	0	14	0		1		Gedilum	5066001	5066	1		Gedilum	5066002	5066	Christine	Dayib	6066006	6/6	6/6	1					0	0			0	0	0	0	0	0	0	0	0	0
6067006	0	Daughter	6067	Gedilun	House girl	1	3/17/2011	1997	0	14	0	15	0		1		Gedilum	5067001	5067	1		Gedilum	5067002	5067	Christine	Dayib	6067006	6/6	6/6	1					0	0			0	0	0	0	0	0	0	0	0	0
1008003	0	Daughter	1008	z Korahin	Madrassa	1	2/21/2011	1996	0	15	0	14	0		1		Koran Hindi	1008001	1008	1		Koran Hindi	1008002	1008	Christine	Saharla	1008003	6/6	6/6	1					0	0			0	0	0	0	0	0	0	0	0	0
1073004	0	Daughter	1073	z Korahin	Madrassa	1	2/23/2011	1996	0	15	0	4	0		1		Koran Hindi	1073001	1073	1		Koran Hindi	1073002	1073	Christine	Saharla	1073004	6/6	6/6	1					0	0			0	0	0	0	0	0	0	0	0	0
1095003	0	Daughter	1095	z Korahin	Housegirl	1	2/24/2011	1996	0	15	0	8	0		1		Koran Hindi	1095001	1095	1		Koran Hindi	1095002	1095	Grace	Saharla	1095003	6/6	6/6	1					0	0			0	0	0	0	0	0	0	0	0	0
1096003	0	Daughter	1096	z Korahin	Housegirl	1	2/28/2011	1996	0	15	0	15	0		1		Korahindi	1096001	1096	1		Korahindi	1096002	1096	Grace	Halima	1096003	6/6	6/6	1					0	0			0	0	0	0	0	0	0	0	0	0
1167002	0	Wife	1167	z Korahin	Housewife	1	2/19/2011	1996	0	15	0	14	0		1		Hulugho	10167001	10167	0		N/A	10167002	10167	Grace	Saharla	1167002	6/6	6/6	1					0	0			0	0	0	0	0	0	0	0	0	0
2118005	0	Daughter	2118	Tumtish	Madrassa	1	2/15/2011	1996	0	15	0	15	0		1			20118001	20118	1		Tumtish	20118002	20118	Christine	Saharla	2118005	6/6	6/6	1					0	0			0	0	0	0	0	0	0	0	0	0
2124004	0	Son	2124	Tumtish	Herder	1	2/16/2011	1996	1	15	0	15	0		1		Tumtish	20124001	20124	1		Tumtish	20124002	20124	Christine	Saharla	2124004	6/6	6/6	1					0	0			0	0	0	0	0	0	0	0	0	0
2127005	0	Son	2127	Tumtish	Herder	1	2/16/2011	1996	1	15	0	15	0		1		Tumtish	20127001	20127	1		Tumtish	20127002	20127	Grace	Saharla	2127005	6/6	6/6	1	0	0			0	0			0	0	0	0	0	0	0	0	0	0
2155003	0	Daughter	2155	Tumtish	Housewife	1	2/16/2011	1996	0	15	0	16	0		1		Tumtish	20155001	20155	1		Tumtish	20155002	20155	Christine	Saharla	2155003	6/6	6/9	1					0	0			0	0	0	0	0	0	0	0	0	0
2159004	0	Daughter	2159	Tumtish	Housewife	1	2/16/2011	1996	0	15	0	15	0		1		Tumtish	20159001	20159	1		Tumtish	20159002	20159	Christine	Saharla	2159004	6/9	6/9	1					0	0			0	0	0	0	0	0	0	0	0	0
6047004	0	Son	6047	Gedilun	School	1	3/18/2011	1996	1	15	0	5	0		1		Gedilun	5047001	5047	1		Gedilun	5047002	5047	Grace	Idris A	6047004	6/6	6/6	1					0	0			0	0	0	0	0	0	0	0	0	0
6052004	0	Daughter	6052	Gedilun	Housewife	1	3/16/2011	1996	0	15	0	10	0		1		Gedilun	5052001	5052	1		Gedilun	5048002	5048	Grace	Dayib	6052004	6/6	6/6	1					0	0			0	0	0	0	0	0	0	0	0	0
6068006	0	Daughter	6068	Gedilun	Herder	1	3/17/2011	1996	0	15	0	15	0		1		Gedilum	5068001	5068	1		Gedilum	5068002	5068	Christine	Dayib	6068006	6/6	6/6	1					0	0			0	0	0	0	0	0	0	0	0	0
6070005	0	Son	6070	Gedilun	School	1	3/18/2011	1996	1	15	0	10	0		1		Gedilun	5070001	5070	1		Gedilun	5070002	5070	Grace	Idris A	6070005	6/5	6/5	1					0	0			0	0	0	0	0	0	0	0	0	0
1004003	0	Daughter	1004	z Korahin	Madrassa	1	2/26/2011	1995	0	16	0	5	0		1		Koran Hindi	1004001	1004	1		Koran Hindi	1004002	1004	Grace	Saharla	1004003	6/6	6/6	1					0	0			0	0	0	0	0	0	0	0	0	0
1031003	0	Daughter	1031	z Korahin	Housewife	1	2/21/2011	1995	0	16	0	16	0		0			1031001	1031	1		Fatuma	1031002	1031	Christine	Saharla	1031003	6/6	6/6	1					0	0			0	0	0	0	0	0	0	0	0	0
1084005	0	Son	1084	z Korahin	Madrassa	1	2/24/2011	1995	1	16	0	10	0		1		Koran Hindi	1084001	1084	1		Koran Hindi	1084002	1084	Christine	Saharla	1084005	6/6	6/6	1					0	0			0	0	0	0	0	0	0	0	0	0
3003004	0	Daughter	3003	Matarba	Madrassa	1	3/3/2011	1995	0	16	0	16	0		1		Mataarba	3003001	3003	1		Mataarba	30003002	30003	Christine	Halima	3003004	6/6	6/6	1					0	0			0	0	0	0	0	0	0	0	0	0
6011007	0	Son	6011	Gedilun	Child	1	3/14/2011	1995	1	16	0	6	0		1		Gedilun	5011001	5011	1		Gedilun	5011002	5011	Grace	Dayib M	6011007	Chil	Chil						0	0			0	0	0	0	0	0	0	0	0	0
6015003	0	Daughter	6015	Gedilun	Child	1	3/14/2011	1995	0	16	0	6	0		1		Gedilun	5015001	5015	1		Gedilun	5015002	5015	Grace	Dayib M	6015003	6/6	6/6	1					0	0			0	0	0	0	0	0	0	0	0	0
6063006	0	Daughter	6063	Gedilun	Housewife	1	3/17/2011	1995	0	16	0	16	0		1		Gedilum	5063001	5063	1		Gedilum	5063002	5063	Christine	Dayib	6063006	6/6	6/6	1					0	0			0	0	0	0	0	0	0	0	0	0
1033002	0	Wife	1033	z Korahin	Housewife	1	2/21/2011	1994	0	17	0	18	0		1		Korahindi	1033001	1033	0		N/A	1033002	1033	Grace	Saharla	1033002	6/6	6/9	1					0	0			0	0	0	0	0	0	0	0	0	0
1056002	0	Daughter	1056	z Korahin	Housewife	1	2/22/2011	1994	0	17	0	17	0		0			1056001	1056	1		Garissa	1056002	1056	Christine	Saharla	1056002	6/6	6/6	1					0	0			0	0	0	0	0	0	0	0	0	0
1078005	0	Son	1078	z Korahin	Herder	1	2/26/2011	1994	1	17	0	10	0		1		Koran Hindi	1078001	1078	1		Koran Hindi	1078002	1078	Grace	Saharla	1078005	6/6	6/6	1					0	0			0	0	0	0	0	0	0	0	0	0
2129005	0	Son	2129	Tumtish	Madrassa	1	2/18/2011	1994	1	17	0	8	0		1			20129001	20129	1		Tumtish	20129002	20129	Grace	Saharla	2129005	6/6	6/12	0	1	1			0	0			0	0	0	0	0	0	0	0	0	0
3018003	0	Daughter	3018	Matarba	Housewife	1	3/1/2011	1994	0	17	0	17	0		1		Garissa	3018001	3018	1		Matarba	3018002	3018	Grace	Halima	3018003	6/6	6/6	1					0	0			0	0	0	0	0	0	0	0	0	0
6036007	0	Daughter	6036	Gedilun	School	1	3/18/2011	1994	0	17	0	17	0		1		Gedilun	5036002	5036	1		Gedilun	5036002	5036	Grace	Dayib	6036007	6/5	6/5	1					0	0			0	0	0	0	0	0	0	0	0	0
1022003	0	Wife	1022	z Korahin	Housewife	1	2/19/2011	1993	0	18	0	16	0		1		Koran Hindi	1022001	1022	1		Koran Hindi	1022002	1022	Grace	Saharla	1022003	6/6	6/6	1					0	0			0	0	0	0	0	0	0	0	0	0
1024003	0	Daughter	1024	z Korahin	Madrassa	1	2/21/2011	1993	0	18	0	10	0		1		Koran Hindi	1024001	1024	1		Koran Hindi	1024002	1024	Christine	Saharla	1024003	6/6	6/6	1					0	0			0	0	0	0	0	0	0	0	0	0
1094006	0	Wife	1094	z Korahin	Housewife	1	2/25/2011	1993	0	18	0	10	0		0					1		Korahindi			CH King	Saharla	1094006	6/6	6/6	1					0	0			0	0	0	0	0	0	0	0	0	0
2148004	0	Son	2148	Tumtish	Herder	1	2/16/2011	1993	1	18	0	18	0		1		Tumtish	20148001	20148	1		Tumtish	20148002	20148	Grace	Saharla	2148004	6/6	6/6	1	0	0			0	0			0	0	0	0	0	0	0	0	0	0
3002003	0	Daughter	3014	Matarba	Housewife	1	3/1/2011	1993	0	18	0	18	0		1		Matarba	3014001	3014	0		N/A	3014002	3014	Christine	Halima	3002003	6/6	6/6	1					0	0			0	0	0	0	0	0	0	0	0	0
3003008	0	Daughter	3003	Matarba	House girl	1	3/2/2011	1993	0	18	0	18	0		1		Matarba	3003001	3003	1		Matarba	30003002	30003	Christine	Halima	3003008	6/9	6/9	1					0	0			0	0	0	0	0	0	0	0	0	0
3064004	0	Daughter	3064	Matarba	Madrassa	1	3/4/2011	1993	0	18	0	18	0		1		Mataarba	3064001	3064	1		Mataarba	3064002	3064	Christine	Halima	3064004	6/6	6/6	1					0	0			0	0	0	0	0	0	0	0	0	0
3064005	0	Daughter	3064	Matarba	Housewife	1	3/3/2011	1993	0	18	0	1	0		1		Mare	3064001	3064	1		Mare	3064002	3064	Christine	Halima	3064005	6/6	6/6	1					0	0			0	0	0	0	0	0	0	0	0	0
3094002	0	Wife	3094	Matarba	Housewife	1	2/3/2011	1993	0	18	0	1	0		1		Sangailu	3094001	3094	1		Sangailu	3094002	3094	Grace	Halima	3094002	6/6	6/6	1					0	0			0	0	0	0	0	0	0	0	0	0
4001003	0	Son	4001	Sabenale	School	1	3/21/2011	1993	1	18	0	18	0		1		Sabenale	4001001	4001	1		Handabo	4001002	4001	Christine	Abdihak	4001003	6/6	6/12	0					0	0			0	0	0	0	0	0	0	0	0	0
4017002	0	Wife	4017	Sabenale		1	3/21/2011	1993	0	18	0	2	0		1		Handaro	4017	4017	1		Handaro			Grace	Abdihak	4017002	6/6	6/6	1					0	0			0	0	0	0	0	0	0	0	0	0
5002002	0	Wife	5002	Golalbele	Housewife	1	3/24/2011	1993	0	18	0	17	0		1		Gedilan	5002001	5002	0		N/A	5002002	5002	Christine	Halima	5002002	6/9	6/9	1					0	0			0	0	0	0	0	0	0	0	0	0
5005006	0	Daughter	5005	Golalbele	Housewife	1	3/24/2011	1993	0	18	0	18	0		1		Gololbenle	5005001	5005	1		Gololbenle	5005002	5005	Grace	Halima	5005006	6/6	6/6	1					0	0			0	0	0	0	0	0	0	0	0	0
5010002	0	Wife	5010	Golalbele	Housewife	1	3/24/2011	1993	0	18	0	15	0		1		Gololbele	5010001	5010	1		Gololbele	5010002	5010	Christine	Abdihak	5010002	6/6	6/6	1					0	0			0	0	0	0	0	0	0	0	0	0
6018002	0	Daughter	6018	Gedilun	Housewife	1	3/14/2011	1993	0	18	0	5	0		0			5018001	5018	1		Gedilun	5018002	5018	Grace	Idris A	6018002	6/6	6/6	1					0	0			0	0	0	0	0	0	0	0	0	0
6036006	0	Daughter	6036	Gedilun	Housewife	1	3/18/2011	1993	0	18	0	18	0		1		Gedilun	5036001	5036	1		Gedilun	5036002	5036	Grace	Dayib	6036006	6/6	6/6	1					0	0			0	0	0	0	0	0	0	0	0	0
6044006	0	Son	6044	Gedilun	School	1	3/18/2011	1993	1	18	0	10	0		1		Gedilun	5044001	5044	1		Hulugho	5044002	5044	Grace	Idris A	6044006	6/9	6/9	1					0	0			0	0	0	0	0	0	0	0	0	0
6059002	0	Wife	6059	Gedilun	Housewife	1	3/15/2011	1993	0	18	0	3	0		0			5059001	5059	0		N/A	5059002	5059	Christine	Dayib M	6059002	6/6	6/6	1					0	0			0	0	0	0	0	0	0	0	0	0
6066009	0	Son	6066	Gedilun	Herder	1	3/18/2011	1993	1	18	0	18	0		1		Gedilun	5066001	5066	1		Gedilun	5066002	5066	Grace	Dayib	6066009	6/6	CF2M	0					0	0			0	0	0	0	0	0	0	0	0	0
6067005	0	Daughter	6067	Gedilun	Child	1	3/17/2011	1993	0	18	0	16	0		1		Gedilum	5067001	5067	1		Gedilum	5067002	5067	Christine	Dayib	6067005	6/6	6/6	1					0	0			0	0	0	0	0	0	0	0	0	0
6072006	0	Daughter	6072	Gedilun	Housewife	1	3/17/2011	1993	0	18	0	18	0		1		Gedilum	5072001	5072	1		Gedilum	5072002	5072	Christine	Dayib	6072006	6/6	6/6	1					0	0			0	0	0	0	0	0	0	0	0	0
1015003	0	Son	1015	z Korahin	Teacher	1	2/24/2011	1992	1	19	0	18	0		1		Korahindi	1015001	1015	1		Korahindi	1015002	1015	Christine	Saharla	1015003	6/6	6/6	1					0	0			0	0	0	0	0	0	0	0	0	0
1029002	0	Wife	1028	z Korahin	Housewife	1	2/21/2011	1992	0	19	0	19	0		1		Tumtish	1029001	1029	1		Tumtish	1029002	1029	Grace	Saharla	1029002	6/6	6/6	1					0	0			0	0	0	0	0	0	0	0	0	0
2166003	0	Daughter	2166	Tumtish	Madrassa	1	2/18/2011	1992	0	19	0	5	0		1		Soman	20166001	20166	1		Tumtish	20166002	20166	Grace	Saharla	2166003	6/6	6/6	1	0	0			0	0			0	0	0	0	0	0	0	0	0	0
3071003	0	Son	3071	Matarba	Herder	1	3/4/2011	1992	1	19	0	19	0		1		Mataarba	3071001	3071	1		Mataarba	3071002	3071	Christine	Halima	3071003	6/6	6/6	1					0	0			0	0	0	0	0	0	0	0	0	0
4001007	0	Daughter	4001	Sabenale	Housewife	1	3/21/2011	1992	0	19	0	19	0		1		Sabenale	4001001	4001	1		Sabenale	4001002	4001	Grace	Abdihak	4001007	6/6	6/6	1					0	0			0	0	0	0	0	0	0	0	0	0
6010008	0	Son	6010	Gedilun	Herder	1	3/18/2011	1992	1	19	0	18	0		1		Gedilun	5010001	5010	1		Gedilun	5010002	5010	Grace	Dayib	6010008	6/6	6/6	1					0	0			0	0	0	0	0	0	0	0	0	0
6015004	0	Daughter	6015	Gedilun	Child	1	3/14/2011	1992	0	19	0	19	0		1		Gedilun	5015001	5015	1		Gedilun	5015002	5015	Grace	Dayib M	6015004	6/9	6/9	1					0	0			0	0	0	0	0	0	0	0	0	0
1005001	0	Self	1005	z Korahin	Herder	1	2/23/2011	1991	1	20	0	16	0		0			1005001	1005	1		Koran Hindi	1055002	1005	Grace	Saharla	1005001	6/9	6/6	1					0	0			0	0	0	0	0	0	0	0	0	0
1032002	0	Wife	1032	z Korahin	Housewife	1	2/21/2011	1991	0	20	0	20	0		1		Tumtish	1032001	1032	1		Tumtish	1032002	1032	Christine	Saharla	1032002	6/6	6/6	1					0	0			0	0	0	0	0	0	0	0	0	0
1036002	0	Wife	1036	z Korahin	Housewife	1	2/21/2011	1991	0	20	0	10	0		1		Ijara	1036001	1036	1		Ijara	1036002	1036	Christine	Saharla	1036002	6/6	6/6	1					0	0			0	0	0	0	0	0	0	0	0	0
1043004	0	Son	1043	z Korahin	Herder	1	2/22/2011	1991	1	20	0	10	0		0			1043001	1043	1		Koran Hindi	1043002	1043	Christine	Saharla	1043004	6/6	6/6	1					0	0			0	0	0	0	0	0	0	0	0	0
1047005	0	Daughter	1047	z Korahin	Housewife	1	2/21/2011	1991	0	20	0	20	0		1		Korahindi	1047005	1047	1		Korahindi	1047002	1047	Christine	Saharla	1047005	6/6	6/6	1					0	0			0	0	0	0	0	0	0	0	0	0
1053003	0	Son	1053	z Korahin	Madrassa	1	2/22/2011	1991	1	20	0	6	0		1		Koran Hindi	1053001	1053	1		Koran Hindi	1053002	1053	Grace	Saharla	1053003	6/6	6/6	1					0	0			0	0	0	0	0	0	0	0	0	0
1078002	0	Wife	1078	z Korahin	Housewife	1	2/26/2011	1991	0	20	0	5	0		1		Ijara	1078002	1078	1		Handire	1078002	1078	Grace	Saharla	1078002	6/6	6/6	1					0	0			0	0	0	0	0	0	0	0	0	0
1078004	0	Daughter	1078	z Korahin	House girl	1	2/25/2011	1991	0	20	0	10	0		1		Korahindi	1078001	1078	1		Korahindi	1078002	1078	Christine	Saharla	1078004	6/6	6/6	1					0	0			0	0	0	0	0	0	0	0	0	0
1079002	0	Wife	1079	z Korahin	Housewife	1	2/25/2011	1991	0	20	0	8	0		1		Gedalun	1079001	1079	1		Gedalun	1079002	1079	Grace	Saharla	1079002	6/6	6/6	1					0	0			0	0	0	0	0	0	0	0	0	0
1099003	0	Wife	1099	z Korahin	Housewife	1	2/28/2011	1991	0	20	0	1	0		1		Hahigho	1099003	1099	0			1099003	1099	Grace	Halima	1099003	6/6	6/6	1					0	0			0	0	0	0	0	0	0	0	0	0
1100003	0	Daughter	1100	z Korahin	Housegirl	1	2/28/2011	1991	0	20	0	10	0		0			1100001	1100	1		Korahindi	1100002	1100	Grace	Halima	1100003	6/6	6/6	1					0	0			0	0	0	0	0	0	0	0	0	0
2118003	0	Wife	2118	Tumtish	Housewife	1	2/16/2011	1991	0	20	0	20	0		1		Tumtish	20118001	20118	1		Tumtish	20118002	20118	Grace	Saharla	2118003	6/6	6/6	1	0	0			0	0			0	0	0	0	0	0	0	0	0	0
2119002	0	Wife	2119	Tumtish	Housewife	1	2/15/2011	1991	0	20	0	5	0		0			20119001	20119	1		Koranhindi	20119002	20119	Christine	Saharla	2119002	6/6	6/6	1					0	0			0	0	0	0	0	0	0	0	0	0
2137008	0	Wife	2137	Tumtish	Housewife	1	2/16/2011	1991	0	20	0	4	0		1		Koran Hind	20137001	20137	1		Koran Hind	20137002	20137	Christine	Saharla	2137008	6/6	6/6	1					0	0			0	0	0	0	0	0	0	0	0	0
2148005	0	Daughter	2148	Tumtish	House girl	1	2/15/2011	1991	0	20	0	20	0		1		Tumtish	20148001	20148	1		Tumtish	20148002	20148	Christine	Saharla	2148005	6/9	6/9	1					0	0			0	0	0	0	0	0	0	0	0	0
3012003	0	Wife	3012	Matarba	Housewife	1	3/1/2011	1991	0	20	0	20	0		1		Mataarba	3012001	3012	1		Mataarba	3012002	3012	Christine	Halima	3012003	6/6	6/6	1					0	0			0	0	0	0	0	0	0	0	0	0
3024002	0	Wife	3024	Matarba	Housewife	1	2/3/2011	1991	0	20	0	13	0		0			3024001	3024	0		N/A	3024002	3024	Grace	Halima	3024002	6/12	6/12	0					0	0			0	0	0	0	0	0	0	0	0	0
3030002	0	Wife	3030	Matarba	Housewife	1	2/3/2011	1991	0	20	0	4	0		1		Mane	3030001	3030	0		N/A	3030002	3030	Grace	Halima	3030002	6/6	6/6	1					0	0			0	0	0	0	0	0	0	0	0	0
3055002	0	Wife	3055	Matarba	Housewife	1	3/4/2011	1991	0	20	0	8	0		1		Korahindi	3055001	3055	1		Korahindi	3055002	3055	Christine	Halima	3055002	6/6	6/6	1					0	0			0	0	0	0	0	0	0	0	0	0
3056002	0	Wife	3056	Matarba	Housewife	1	3/4/2011	1991	0	20	0	10	0		0			3056001	3056	1		Dog	3056002	3056	Christine	Halima	3056002	6/6	6/6	1					0	0			0	0	0	0	0	0	0	0	0	0
3064003	0	Son	3064	Matarba	Herder	1	3/4/2011	1991	1	20	0	20	0		1		Matarba	3064001	3064	1		Matarba	3064002	3064	Christine	Halima	3064003	6/6	6/6	1					0	0			0	0	0	0	0	0	0	0	0	0
3070002	0	Wife	3070	Matarba	Housewife	1	3/4/2011	1991	0	20	0	20	0		1		Matarba	3070001	3070	1		Matarba	3070002	3070	Christine	Halima	3070002	6/6	6/6	1					0	0			0	0	0	0	0	0	0	0	0	0
3073002	0	Wife	3071	Matarba	Housewife	1	3/4/2011	1991	0	20	0	2	0		1		Wakabharey	3073001	3073	1		Wakabharey	3073002	3073	Christine	Halima	3073002	6/6	6/6	1					0	0			0	0	0	0	0	0	0	0	0	0
4006008	0	Son	4006	Sabenale	Herder	1	3/22/2011	1991	1	20	0	20	0		1		Sabenale	4006001	4006	1		Sabanale	4006002	4006	Christine	Abdihak	4006008	6/6	6/6	1					0	0			0	0	0	0	0	0	0	0	0	0
4016006	0	Daughter	4016	Sabenale	Housewife	1	3/21/2011	1991	0	20	0	19	0		1		Garissa	4016001	4016	1		Sabenale	4016002	4016	Christine	Abdihak	4016006	6/6	6/6	1					0	0			0	0	0	0	0	0	0	0	0	0
4018002	0	Wife	4018	Sabenale	Housewife	1	3/21/2011	1991	0	20	0	19	0		1		Sabenale	4018001	4018	1		Sabenale	4018002	4018	Grace	Abdihak	4018002	6/6	6/6	1					0	0			0	0	0	0	0	0	0	0	0	0
4022002	0	Wife	4022	Sabenale	Housewife	1	3/21/2011	1991	0	20	0	6	0		1		Handaro	4022001	4022	1		Handero	4022002	4022	Christine	Abdihak	4022002	6/6	6/6	1					0	0			0	0	0	0	0	0	0	0	0	0
5004002	0	Wife	5004	Golalbele	Housewife	1	3/24/2011	1991	0	20	0	3	0		0			5004001	5004	0		N/A	5004002	5004	Grace	Halima	5004002	6/6	6/6	1					0	0			0	0	0	0	0	0	0	0	0	0
5017008	0		5017	Golalbele		1	3/25/2011	1991	1	20	0	19	0		1		Golalbele	5017001	5017	1		Golalbele	5017002	5017	Christine	Halima	5017008	6/6	6/6	1					0	0			0	0	0	0	0	0	0	0	0	0
5028002	0	Wife	5028	Golalbele	Housewife	1	3/25/2011	1991	0	20	0	3	0		0			5028002	5028	1		Garissa	5028003	5028	Grace	Abdihak	5028002	6/6	6/6	1					0	0			0	0	0	0	0	0	0	0	0	0
6021002	0	Wife	6021	Gedilun	Housewife	1	3/14/2011	1991	0	20	0	15	0		0			5021001	5021	1		Gababa	5021002	5021	Grace	Dayib M	6021002	6/6	6/6	1					0	0			0	0	0	0	0	0	0	0	0	0
6037002	0	Wife	6037	Gedilun	Housewife	1	3/18/2011	1991	0	20	0	4	0		1		Sangailu	5037001	5037	1		Sangailu	5037002	5037	Grace	Dayib	6037002	6/6	6/6	1					0	0			0	0	0	0	0	0	0	0	0	0
6038002	0	Wife	6038	Gedilun	Housewife	1	3/18/2011	1991	0	20	0	20	0		1		Gedilun	5038001	5038	1		Warsame	5038002	5038	Grace	Dayib	6038002	6/6	6/6	1					0	0			0	0	0	0	0	0	0	0	0	0
6045009	0	Wife	6045	Gedilun	Housewife	1	3/16/2011	1991	0	20	0	4	0		0			5045001	5045	1		Sangailu	5045002	5045	Grace	Dayib	6045009	6/6	6/6	1					0	0			0	0	0	0	0	0	0	0	0	0
6053002	0	Wife	6053	Gedilun	Housewife	1	3/16/2011	1991	0	20	0		0		1		Gedilun	5053001	5053	1		Hulugho	5053002	5053	Grace	Dayib	6053002	6/6	6/6	1					0	0			0	0	0	0	0	0	0	0	0	0
6057003	0	Daughter	6057	Gedilun	Child	1	3/15/2011	1991	0	20	0	20	0		0			5057001	5057	1		Gedilun	5057002	5057	Grace	Dayib M	6057003	6/6	6/6	1					0	0			0	0	0	0	0	0	0	0	0	0
1012002	0	Wife	1012	z Korahin	Housewife	1	2/19/2011	1990	0	21	0	4	0		1		Ijara	1012001	1012	1		Ijara	1012002	1012	Christine	Saharla	1012002	6/6	6/6	1					0	0			0	0	0	0	0	0	0	0	0	0
1016003	0	Daughter	1016	z Korahin	Housewife	1	2/19/2011	1990	0	21	0	2	0		1		Korahindi	1016001	1016	1		Koranhindi	1016002	1016	Christine	Saharla	1016003	6/6	6/6	1					0	0			0	0	0	0	0	0	0	0	0	0
1021002	0	Wife	1021	z Korahin	Housewife	1	2/19/2011	1990	0	21	0	20	0		0			1021001	1021	1		Deka Herja	1021002	1021	Christine	Saharla	1021002	6/6	6/6	1					0	0			0	0	0	0	0	0	0	0	0	0
2120002	0	Wife	2120	Tumtish	Housewife	1	2/15/2011	1990	0	21	0	20	0		1		Kabasalo	20120001	20120	1		Kabasalo	20120002	20120	Christine	Saharla	2120002	6/6	6/6	1					0	0			0	0	0	0	0	0	0	0	0	0
2121005	0	Daughter	2121	Tumtish	Housewife	1	2/15/2011	1990	0	21	0	20	0		1		Tumtish	20121001	20121	1		Tumtish	20121002	20121	Christine	Saharla	2121005	6/6	6/6	1					0	0			0	0	0	0	0	0	0	0	0	0
2127002	0	Self	2127	Tumtish	Housewife	1	2/15/2011	1990	1	21	0	20	0		0			20127001	20127	0		N/A	20127002	20127	Christine	Saharla	2127002	6/6	6/6	1					0	0			0	0	0	0	0	0	0	0	0	0
2131010	0	Son	2131	Tumtish	Herder	1	2/16/2011	1990	1	21	1	20	0		1		Tumtish	20131001	20131	1		Tumtish	20131002	20131	Christine	Saharla	2131010	6/6	6/6	1					0	0			0	0	0	0	0	0	0	0	0	0
2140002	0	Wife	2140	Tumtish	Housewife	1	2/15/2011	1990	0	21	0	5	0		0			20140001	20140	1		Hulugho	20140002	20140	Grace Mat	Saharla	2140002	6/6	6/6	1	0	0			0	0			0	0	0	0	0	0	0	0	0	0
2163002	0	Wife	2163	Tumtish	Housewife	1	2/15/2011	1990	1	21	0	1	0		1		Koran Hindi	20163001	20613	1		Koran Hindi	20163002	20163	Grace Mat	Saharla	2163002	6/6	6/6	1	0	0			0	0			0	0	0	0	0	0	0	0	0	0
6007002	0	Wife	6007	Gedilun	Housewife	1	3/15/2011	1990	0	21	0	15	0		0			5007001	5007	1		Gedilun	5007002	5007	Grace	Idris A	6007002	6/6	6/6	1					0	0			0	0	0	0	0	0	0	0	0	0
6046002	0	Wife	6046	Gedilun	Housewife	1	3/18/2011	1990	0	21	0	16	0		1		Doy	5046001	5046	1		Doy	5046002	5046	Grace	Dayib	6046002	6/6	6/6	1					0	0			0	0	0	0	0	0	0	0	0	0
6047003	0	Daughter	6047	Gedilun	Housewife	1	3/15/2011	1990	0	21	0	20	0		1		Gedilun	5047001	5047	1		Gedilun	5047003	5047	Grace	Idris A	6047003	6/6	6/6	1					0	0			0	0	0	0	0	0	0	0	0	0
1014003	0	Son	1014	z Korahin	Health educ	1	2/21/2011	1989	1	22	0	10	0		1		Koran Hindi	1014001	1014	1		Koran Hindi	1014002	1014	Grace	Saharla	1014003	6/6	6/6	1					0	0			0	0	0	0	0	0	0	0	0	0
1045002	0	Wife	1045	z Korahin	Housewife	1	2/21/2011	1989	0	22	0	10	0		0			1045001	1045	1		Koran Hindi	1045002	1045	Grace	Saharla	1045002	6/6	6/6	1					0	0			0	0	0	0	0	0	0	0	0	0
1069003	0	Wife	1069	z Korahin	Housewife	1	2/23/2011	1989	0	22	0	8	0		1		Korahindi	1069001	1069	1		Korahindi	1069002	1069	Grace	Saharla	1069003	6/6	6/6	1					0	0			0	0	0	0	0	0	0	0	0	0
1075002	0	Wife	1075	z Korahin	Housewife	1	2/23/2011	1989	0	22	0	23	0		1		Korahindi	1075001	1075	1		Korahindi	1075002	1075	Grace	Saharla	1075002	6/6	6/6	1					0	0			0	0	0	0	0	0	0	0	0	0
5024002	0	Wife	5024	Golalbele	Housewife	1	3/24/2011	1989	0	22	0	22	0		1		Golalbule	5024001	5024	1		Golalbule	5024002	5024	Christine	Halima	5024002	6/6	6/6	1					0	0			0	0	0	0	0	0	0	0	0	0
6005003	0	Son	6015	Gedilun	Herder	1	3/14/2011	1989	1	22	0	22	0		1		Gedilun	5015001	5015	1		Gedilun	5015002	5015	Grace	Dayib M	6005003	6/6	6/6	1					0	0			0	0	0	0	0	0	0	0	0	0
6013002	0	Wife	6013	Gedilun	Housewife	1	3/14/2011	1989	0	22	0	6	0		0			5013001	5013	1		Maderdo	5013002	5013	Grace	Idris	6013002	6/6	6/6	1					0	0			0	0	0	0	0	0	0	0	0	0
6039005	0	Daughter	6039	Gedilun	Housewife	1	3/18/2011	1989	0	22	0	5	0		1		Gedilun	5039001	5039	1		Gedilun	5039001	5039	Grace	Idris A	6039005	6/6	6/6	1					0	0			0	0	0	0	0	0	0	0	0	0
2130002	0	Wife	2130	Tumtish	Housewife	1	2/15/2011	1988	0	23	0	10	0		0			20130001	20130	1		Tumtish	20130002	20130	Grace Mat	Saharla	2130002	6/6	6/6	1	0	0			0	0			0	0	0	0	0	0	0	0	0	0
4014002	0		4014	Sabenale	Housewife	1	3/21/2011	1988	0	23	0	7	0		1		Masalani	4014001	4014	1		Masalani	4014002	4014	Grace	Abdihak	4014002	6/6	6/6	1					0	0			0	0	0	0	0	0	0	0	0	0
3043002	0	Wife	3043	Matarba	Housewife	1	3/4/2011	1987	0	24	0	8	0		1		Garissa	3043001	3043	1		Garissa	3043002	3043	Christine	Halima	3043002	6/6	6/6	1					0	0			0	0	0	0	0	0	0	0	0	0
4008002	0	Daughter	4008	Sabenale	Madrassa	1	3/21/2011	1987	0	24	0	15	0		1		Sangailu	4008001	4008	1		Sangailu	4008002	4008	Grace	Abdihak	4008002	6/9	6/9	1					0	0			0	0	0	0	0	0	0	0	0	0
4019002	0	Wife	4019	Sabenale	Housewife	1	3/21/2011	1987	0	24	0	3	0		1		Sangailu	4019001	4019	1		Sangailu	4019002	4019	Grace	Abdihak	4019002	6/6	6/6	1					0	0			0	0	0	0	0	0	0	0	0	0
5025002	0	Wife	5025	Golalbele	Housewife	1	3/24/2011	1987	0	24	0	24	0		0			5025001	5025	1		Golalbale	5025002	5025	Christine	Halima	5025002								0	0			0	0	0	0	0	0	0	0	0	0
6017002	0	Wife	6017	Gedilun	Housewife	1	3/14/2011	1987	0	24	0	24	0		1		Garissa	5017001	5017	1		Garissa	5017002	5017	Grace	Dayib	6017002	6/6	6/6	1					0	0			0	0	0	0	0	0	0	0	0	0
6022004	0	Son	6022	Gedilun	School	1	3/18/2011	1987	1	24	0	5	0		0			5022001	5022	1		Gedilun	5022002	5022	Grace	Ijara	6022004	6/5	6/5	1					0	0			0	0	0	0	0	0	0	0	0	0
1082001	0	Wife	1082	z Korahin	Housewife	1	2/24/2011	1986	0	25	0	20	0		0			1082001	1082	1		Koran Hindi	1082001	1082	Grace	Saharla	1082001	6/6	6/6	1					0	0			0	0	0	0	0	0	0	0	0	0
1101002	0	Wife	1101	z Korahin	Housewife	1	2/28/2011	1986	0	25	0	5	0		1		Mataarba	1101001	1101	1		Maatarba	1101002	1101	Grace	Halima	1101002	6/6	6/6	1					0	0			0	0	0	0	0	0	0	0	0	0
2116003	0	Wife	2116	Tumtish	Housewife	1	2/17/2011	1986	0	25	0	18	0		1			20116001	20116	1		Tumtish	20116002	20116	Grace Mat	Saharla	2116003	6/6	6/6	1	0	0			0	0			0	0	0	0	0	0	0	0	0	0
3087002	0	Wife	3087	Matarba	Housewife	1	3/11/2011	1986	0	25	0	25	0		0			3087001	3087	1		Garissa	3087002	3087			3087002	6/6	6/6	1					0	0			0	0	0	0	0	0	0	0	0	0
3093002	0	Wife	3093	Matarba	Housewife	1	3/1/2011	1986	0	25	0	10	0		0			3093001	3093	1		Hulugho	3093002	3093	Grace	Halima	3093002	6/6	6/6	1					0	0			0	0	0	0	0	0	0	0	0	0
4016002	0	Wife	4016	Sabenale	Housewife	1	3/21/2011	1986	0	25	0	8	0		1		Hara	4016001	4016	0		N/A	4016002	4016	Christine	Abdihak	4016002	6/6	6/6	1					0	0			0	0	0	0	0	0	0	0	0	0
6002003	0	Son	6002	Gedilun		1	3/18/2011	1986	1	25	0	20	0		0			5002001	5002	1		Gedilun	5002002	5002	Grace	Dayib	6002003	6/6	6/6	1					0	0			0	0	0	0	0	0	0	0	0	0
6029002	0	Wife	6029	Gedilun	Housewife	1	3/17/2011	1986	0	25	0	20	0		0			5029001	5029	0		N/A	5029002	5029	Grace	Dayib M	6029002	6/6	6/6	1					0	0			0	0	0	0	0	0	0	0	0	0
6042002	0	Wife	6042	Gedilun	Housewife	1	3/16/2011	1986	0	25	0	4	0		0			5042001	5042	1		Garissa	5042002	5042	Grace	Dayib M	6042002	6/6	6/6	1					0	0			0	0	0	0	0	0	0	0	0	0
6061002	0	Wife	6061	Gedilun	Housewife	1	3/15/2011	1986	0	25	0	20	0		1		Gedilun	5061001	5061	1		Gedilun	5061002	5061	Christine	Dayib M	6061002	6/6	6/6	1					0	0			0	0	0	0	0	0	0	0	0	0
6071002	0	Wife	6071	Gedilun	Housewife	1	3/17/2011	1986	0	25	0	20	0		1		Gedilun	5071001	5071	0		N/A	5071002	5071	Christine	Idris A	6071002	6/6	6/6	1					0	0			0	0	0	0	0	0	0	0	0	0
2115001	0	Husband	2115	Tumtish	Herder	1	2/18/2011	1985	1	26	0	16	0		0			20115001	20115	1		Tumtish	20115002	20115	Grace	Saharla	2115001	6/9	6/9	1	0	0			0	0			0	0	0	0	0	0	0	0	0	0
2119001	0	Self	2119	Tumtish	Herder	1	2/16/2011	1985	1	26	0	25	0		0			20119001	20119	1		Tumtish	20119002	20119	Grace	Saharla	2119001	6/6	6/6	1	1	1			0	0			0	0	0	0	0	0	0	0	0	0
3045002	0	Wife	3045	Matarba	Housewife	1	3/3/2011	1985	0	26	0	20	0		1		Hulugho	3045001	3045	0		N/A	3045002	3045	Christine	Halima	3045002	6/6	6/6	1					0	0			0	0	0	0	0	0	0	0	0	0
3067001	0	Self	3067	Matarba	Herder	1	3/3/2011	1985	1	26	0	26	0		1		Mataarba	3067001	3067	0		N/A	3067002	3067	Christine	Halima	3067001	6/6	6/6	1					0	0			0	0	0	0	0	0	0	0	0	0
6054003	0	Daughter	6054	Gedilun	Housewife	1	3/16/2011	1985	0	26	0	5	0		1		Gedilun	5054001	5054	1		Gedilun	5054003	5054	Grace	Idris A	6054003	6/9	6/9	1					0	0			0	0	0	0	0	0	0	0	0	0
2140001	0	Self	2140	Tumtish	Herder	1	2/16/2011	1984	1	27	0	27	0		0			20140001	20140	1		Tumtish	20140002	20140	Grace	Saharla	2140001	6/6	6/6	1	0	0			0	0			0	0	0	0	0	0	0	0	0	0
4015004	0	Wife	4015	Sabenale	Herder	1	3/21/2011	1984	0	27	0	2	0		1		Handaro	4015002	4015	1		Handaro	4015	4015	Grace	Abdihak	4015004	6/6	6/6	1					0	0			0	0	0	0	0	0	0	0	0	0
6055002	0	Daughter	6055	Gedilun	Housewife	1	3/16/2011	1984	0	27	0	15	0		1		Gedilun	5055001	5055	0		N/A	5055002	5055	Grace	Idris A	6055002	6/6	6/6	1					0	0			0	0	0	0	0	0	0	0	0	0
6074002	0	Wife	6074	Gedilun	Housewife	1	3/18/2011	1984	0	27	0	17	0		0			5074001	5074	1		Jalish	5074002	5074	Grace	Dayib	6074002	6/9	6/9	1					0	0			0	0	0	0	0	0	0	0	0	0
4009002	0	Wife	4009	Sabenale	Housewife	1	3/21/2011	1983	0	28	0	4	0		0			4009001	4009	1		Gedilum	4009002	4009	Grace	Abdihak	4009002	6/6	6/6	1					0	0			0	0	0	0	0	0	0	0	0	0
5012002	0	Wife	5012	Golalbele	Housewife	1	3/24/2011	1983	0	28	0	28	0		1		Gololbenle	5012001	5012	1		Gololbenle	5012002	5012	Christine	Halima	5012002	6/6	6/6	1					0	0			0	0	0	0	0	0	0	0	0	0
6050002	0	Wife	6050	Gedilun	Housewife	1	3/16/2011	1983	0	28	0	5	0		1		Hulugho	5050001	5050	0		N/A	5050002	5050	Grace	Idris A	6050002	6/6	6/6	1					0	0			0	0	0	0	0	0	0	0	0	0
1006002	0	Wife	1006	z Korahin	Housewife	1	2/25/2011	1982	0	29	0	15	0		1		Lamu	1006001	1006	1		Lamu	1006002	1006	Grace	Saharla	1006002	6/6	6/6	1					0	0			0	0	0	0	0	0	0	0	0	0
2145002	0	Wife	2145	Tumtish	Housewife	1	2/14/2011	1982	0	29	0	30	0		0		Tumtish	20145001	20145	1		Tumtish	20145002	20145	Christine	Saharla	2145002	6/6	6/6	1					0	0			0	0	0	0	0	0	0	0	0	0
2160002	0	Owner	2160	Tumtish	Divorce	1	2/14/2011	1982	0	29	0	29	0		1		Tumtish	20160001	20160	1		Tumtish	20160002	20160	Grace Mat	Saharla	2160002	6/6	6/6	1	0	0			0	0			0	0	0	0	0	0	0	0	0	0
3031002	0	Wife	3031	Matarba	Housewife	1	2/3/2011	1982	0	29	0	6	0		0			3031001	3031	1		Halugho	3031002	3031	Grace	Halima	3031002	6/6	6/6	1					0	0			0	0	0	0	0	0	0	0	0	0
5019002	0	Wife	5019	Golalbele	Housewife	1	3/24/2011	1982	0	29	0	6	0		1		Handaro	5019001	5019	1		Gololbele	5019002	5019	Christine	Abdihak	5019002	6/9	6/9	1					0	0			0	0	0	0	0	0	0	0	0	0
6064002	0	Wife	6064	Gedilun	Housewife	1	3/17/2011	1982	0	29	0	10	0		1		Garissa	5064001	5064	1		Sangailu	5064002	5064	Christine	Dayib	6064002	6/6	6/6	1					0	0			0	0	0	0	0	0	0	0	0	0
1017002	0	Wife	1017	z Korahin	Housewife	1	2/26/2011	1981	0	30	0	15	0		0			1017001	1017	0		Sangailu	1017002	1017	Grace	Saharla	1017002	6/6	6/6	1					0	0			0	0	0	0	0	0	0	0	0	0
1034001	0	Self	1034	z Korahin	Herder	1	2/21/2011	1981	1	30	0	30	0		0			1034001	1034	1		Korahindi	1034002	1034	Christine	Saharla	1034001	6/6	6/6	1					0	0			0	0	0	0	0	0	0	0	0	0
1039001	0	Self	1039	z Korahin	Housewife	1	2/22/2011	1981	0	30	0	10	0		0			1039001	1039	1		Tumtish	1039002	1039	Christine	Saharla	1039001	6/6	6/6	1					0	0			0	0	0	0	0	0	0	0	0	0
1044002	0	Wife	1044	z Korahin	Housewife	1	2/21/2011	1981	0	30	0	30	0		1		Sangailu	1044002	1044	1		Sangailu	1044002	1044	Grace	Saharla	1044002	6/6	6/6	1					0	0			0	0	0	0	0	0	0	0	0	0
1098002	0	Daughter	1098	z Korahin	Housewife	1	2/28/2011	1981	0	30	0	3	0		0			1098001	1098	0		N/A	1098002	1098	Christine	Halima	1098002	6/6	6/6	1					0	0			0	0	0	0	0	0	0	0	0	0
1099002	0	Wife	1099	z Korahin	Housewife	1	2/28/2011	1981	0	30	0	10	0		0			1099001	1099	1			1099002	1099	Grace	Halima	1099002								0	0			0	0	0	0	0	0	0	0	0	0
2122002	0	Wife	2122	Tumtish	Housewife	1	2/15/2011	1981	0	30	0	20	0		1		Muftu	20122001	20122	1		Muftu	20122002	20122	Christine	Saharla	2122002	6/6	6/6	1					0	0			0	0	0	0	0	0	0	0	0	0
2125002	0	Wife	2125	Tumtish	Housewife	1	2/15/2011	1981	0	30	0	30	0		1		Masarani	20125001	20125	1		Masarani	20125002	20125	Grace	Saharla	2125002	6/6	6/6	1	0	0			0	0			0	0	0	0	0	0	0	0	0	0
2139001	0	Husband	2139	Tumtish	Herder	1	2/18/2011	1981	1	30	0	20	0		1		Tumtish	20139001	20139	1		Tumtish	20139002	20139	Grace	Saharla	2139001	6/6	6/6	1	0	0			0	0			0	0	0	0	0	0	0	0	0	0
2142002	0	Wife	2142	Tumtish	Housewife	1	2/15/2011	1981	0	30	0	30	0		1		Tumtish	20142001	20142	1		Tumtish	20142002	20142	Grace Mat		2142002	6/6	6/6	1	1	1			0	0			0	0	0	0	0	0	0	0	0	0
2150002	0	Wife	2150	Tumtish	Housewife	0	2/15/2011	1981	0	30	0	5	0		0		Tumtish	2015001	20150	0		Tumtish	20150002	20150	Grace Mat		2150002	6/6	6/6	1	1	-99			0	0			0	0	0	0	0	0	0	0	0	0
2154002	0	Wife	2154	Tumtish	Housewife	1	3/23/2011	1981	0	30	0	15	0		0			20154001	20154	1		Korahindi	20154002	20154	Christine	Abdihak	2154002	6/9	6/6	1					0	0			0	0	0	0	0	0	0	0	0	0
2156002	0	Wife	2156	Tumtish	Housewife	1	2/16/2011	1981	0	30	0	4	0		0			20156001	20156	0		N/A	20156002	20156	Christine	Saharla	2156002	6/6	H.M	0					0	0			0	0	0	0	0	0	0	0	0	0
2165002	0	Wife	2165	Tumtish	Housewife	1	2/15/2011	1981	0	30	0	30	0		1		Koran Hindi	20165001	20165	1		Koran Hindi	20165002	20165	Christine	Saharla	2165002	6/9	6/9	1					0	0			0	0	0	0	0	0	0	0	0	0
3006002	0	Wife	3006	Matarba	Housewife	1	3/1/2011	1981	0	30	0	20	0		1		Hulugho	3006001	3006	0		N/A	3006002	3006	Christine	Halima	3006002	6/9	6/6	1					0	0			0	0	0	0	0	0	0	0	0	0
3014002	0	Wife	3014	Matarba	Housewife	1	3/1/2011	1981	0	30	0	20	0		1		Garissa	3014001	3014	1		Jalish	3014002	3014	Christine	Halima	3014002	6/6	6/6	1					0	0			0	0	0	0	0	0	0	0	0	0
3027001	0	Wife	3027	Matarba	Housewife	1	2/3/2011	1981	0	30	0	20	0		0			3027001	3027	1		Matarba	3027002	3027	Grace	Halima	3027001	6/6	6/6	1					0	0			0	0	0	0	0	0	0	0	0	0
3034002	0	Wife	3034	Matarba	Housewife	1	3/12/2011	1981	0	30	0	5	0		0			3034001	3034	1		Gedilun	3034002	3034	Christine	Halima	3034002	6/6	6/6	1					0	0			0	0	0	0	0	0	0	0	0	0
3050002	0	Wife	1050	Matarba	Housewife	1	3/3/2011	1981	0	30	0	10	0		1		Ijara	3050001	3050	1		Ijara	3050002	3050	Grace	Halima	3050002	6/6	6/6	1	0	1			0	0			0	0	0	0	0	0	0	0	0	0
3053004	0	Wife	3053	Matarba	Housewife	1	3/3/2011	1981	0	30	0	8	0		1		Sangailu	3053001	3053	1		Sangailu	3053002	3053	Christine	Halima	3053004	6/6	6/6	1					0	0			0	0	0	0	0	0	0	0	0	0
3057002	0	Wife	3057	Matarba	Housewife	1	3/3/2011	1981	0	30	0	10	0		1		Masalani	3057001	3057	1		Masalani	3057002	3057	Grace	Halima	3057002	6/6	6/6	1					0	0			0	0	0	0	0	0	0	0	0	0
3075002	0	Wife	3075	Matarba	Housewife	1	3/3/2011	1981	0	30	0	10	0		0			3075001	3075	1		Masalani	3075002	3075	Christine	Halima	3075002	6/6	6/6	1					0	0			0	0	0	0	0	0	0	0	0	0
3084002	0	Wife	3084	Matarba	Housewife	1	3/11/2011	1981	0	30	0	4	0		1		Masaleni	3084001	3084	1		Wakab Harey	3084002	3084	Christine	Halima	3084002	6/6	6/6	1					0	0			0	0	0	0	0	0	0	0	0	0
3085002	0	Wife	3095	Matarba	Housewife	1	3/11/2011	1981	0	30	0	30	0		1		Hulugho	3085001	3085	1		Hulugho	3085002	3085	Christine	Halima	3085002	6/6	6/6	1					0	0			0	0	0	0	0	0	0	0	0	0
3087001	0	Self	3087	Matarba	Headman	1	3/11/2011	1981	1	30	0	30	0		0			3087001	3087	0		N/A	3087002	3087	Christine	Halima	3087001	6/6	6/6	1					0	0			0	0	0	0	0	0	0	0	0	0
3090002	0	Wife	3090	Matarba	Housewife	1	3/11/2011	1981	0	30	0	13	0		1		Ijara	3090001	3090	0		N/A	3090002	3090	Christine	Halima	3090002	6/6	6/6	1					0	0			0	0	0	0	0	0	0	0	0	0
4002002	0	Wife	4002	Sabenale	Housewife	1	3/21/2011	1981	0	30	0	10	0		1		Sabenale	4002001	4002	1		Sabenale	4002002	4002	Grace	Abdihak	4002002	6/6	6/6	1					0	0			0	0	0	0	0	0	0	0	0	0
4004002	0	Wife	4004	Sabenale	Housewife	1	3/21/2011	1981	0	30	0	2	0		1		Handero	4004001	4004	1		Hander	4004002	4004	Christine	Abdihak	4004002	6/6	6/6	1					0	0			0	0	0	0	0	0	0	0	0	0
5001002	0	Wife	5001	Golalbele	Housewife	1	3/24/2011	1981	0	30	0	25	0		1		Handaro	5001001	5001	1		Handaro	5001002	5001	Grace	Halima	5001002	6/9	6/9	1					0	0			0	0	0	0	0	0	0	0	0	0
5002001	0	Father	5002	Golalbele	Herder	1	3/24/2011	1981	1	30	0	30	0		0			5002001	5002	1		Gololbele	5002002	5002	Grace	Abdihak	5002001	6/6	6/6	1					0	0			0	0	0	0	0	0	0	0	0	0
5013002	0	Wife	5013	Golalbele	Housewife	1	3/24/2011	1981	0	30	0	30	0		1		Gololbenle	5013001	5013	1		Gololbenle	5013002	5013	Christine	Halima	5013002	6/12	6/9	0					0	0			0	0	0	0	0	0	0	0	0	0
5015002	0	Wife	5015	Golalbele	Housewife	1	3/24/2011	1981	0	30	0	15	0		0			5015001	5015	1		Gololbenle	5015002	5015	Christine	Halima	5015002	HM	6/9	0					0	0			0	0	0	0	0	0	0	0	0	0
5016002	0	Wife	5016	Golalbele	Housewife	1	3/24/2011	1981	0	30	0	4	0		1		Ijara	5016002	5016	1		Garissa	5016003	5016	Grace	Abdihak	5016002	6/6	6/6	1					0	0			0	0	0	0	0	0	0	0	0	0
5025004	0	Self	5025	Golalbele	Herder	1	3/25/2011	1981	1	30	0	20	0		0			5025001	5025	1		Golalbele	5025002	5025	Grace	Halima	5025004	6/6	6/6	1					0	0			0	0	0	0	0	0	0	0	0	0
6016002	0	Wife	6016	Gedilun	Housewife	1	3/14/2011	1981	0	30	0	10	0		0		Gedilun	5016001	5016	0		Gedilun	5016002	5016	Grace	Idris A	6016002	6/6	6/6	1					0	0			0	0	0	0	0	0	0	0	0	0
6024002	0	Wife	6024	Gedilun	Housewife	1	3/14/2011	1981	0	30	0	4	0		1		Sangailu	50024001	50024	1		Sangailu	50024002	50024	Christine	Dayib M	6024002	6/6	6/6	1					0	0			0	0	0	0	0	0	0	0	0	0
6033002	0	Wife	6033	Gedilun	Housewife	1	3/18/2011	1981	0	30	0	15	0		1		Gedilun	5033001	5033	1		Mare	5033002	5033	Grace	Dayib	6033002	6/6	6/6	1					0	0			0	0	0	0	0	0	0	0	0	0
6043002	0	Wife	6043	Gedilun	Housewife	1	3/16/2011	1981	0	30	0	11	0		1		Gedilun	5043001	5043	0		N/A	5043002	5043	Grace	Dayib	6043002	6/6	6/6	1					0	0			0	0	0	0	0	0	0	0	0	0
6056002	0	Wife	6056	Gedilun	Housewife	1	3/16/2011	1981	0	30	0	20	0		0			5056001	5056	0		N/A	5056002	5056	Grace	Dayib M	6056002	6/12	6/12	0					0	0			0	0	0	0	0	0	0	0	0	0
6065002	0	Wife	6065	Gedilun	Housewife	1	3/17/2011	1981	0	30	0	5	0		1		Mare	5065001	5065	1		Mare	5065002	5065	Christine	Dayib M	6065002	6/6	6/6	1					0	0			0	0	0	0	0	0	0	0	0	0
6067002	0	Wife	6067	Gedilun	Housewife	1	3/17/2011	1981	0	30	0	15	0		0			5067001	5067	0		N/A	5067002	5067	Grace	Dayib M	6067002	6/6	6/6	1					0	0			0	0	0	0	0	0	0	0	0	0
6069002	0	Wife	6069	Gedilun	Housewife	1	3/17/2011	1981	0	30	0	15	0		0			5069001	5069	1		Bura (fafi)	5069002	5069	Grace	Idris	6069002	6/24	6/9	0					0	0			0	0	0	0	0	0	0	0	0	0
6070002	0	Wife	6070	Gedilun	Housewife	1	3/17/2011	1981	0	30	0	10	0		0			5070001	5070	0		N/A	5070002	5070	Grace	Idris A	6070002	6/6	6/6	1					0	0			0	0	0	0	0	0	0	0	0	0
6045006	0	Wife	6045	Gedilun	Housewife	1	3/16/2011	1980	0	31	0	15	0		1		Balambala	5045001	5045	1		Balambala	5045006	5045	Grace	Idris A	6045006	6/6	6/6	1					0	0			0	0	0	0	0	0	0	0	0	0
2162001	0	Self	2162	Tumtish	Herder	1	2/17/2011	1979	1	32	0	6	0		0			20162001	20162	1		Tumtish	20162002	20162	Christine	Saharla	2162001	6/6	6/6	1					0	0			0	0	0	0	0	0	0	0	0	0
3028002	0	Wife	3028	Matarba	Housewife	1	2/3/2011	1979	0	32	0	15	0		1		Ijara	3028001	3028	0		N/A	3028002	3028	Grace	Halima	3028002	6/6	6/6	1					0	0			0	0	0	0	0	0	0	0	0	0
3044001	0	Self	3044	Matarba	Jobless	1	3/4/2011	1979	1	32	0	32	0		1		Mataarba	3044001	3044	1		Mataarba	3044002	3044	Christine	Halima	3044001	6/9	6/9	1					0	0			0	0	0	0	0	0	0	0	0	0
3045001	0	Husband	3045	Matarba	Headman	1	3/4/2011	1979	1	32	0	32	0		1		Mataarba	3045001	3045	1		Mataarba	3045002	3045	Christine	Halima	3045001	6/6	6/6	1					0	0			0	0	0	0	0	0	0	0	0	0
1053002	0	Wife	1053	z Korahin	Housewife	1	2/22/2011	1978	0	33	0	7	0		1		Tumtish	1053001	1053	1		Tumtish	1053002	1053	Grace	Saharla	1053002	6/6	6/6	1					0	0			0	0	0	0	0	0	0	0	0	0
2129003	0	Son	2129	Tumtish	Driver	1	2/14/2011	1978	1	33	0	30	0		0			20129001	20129	1		Tumtish	20129002	20129	Christine	Saharla	2129003	6/6	6/6	1					0	0			0	0	0	0	0	0	0	0	0	0
3069003	0	Wife	3069	Matarba	Housewife	1	3/3/2011	1978	0	33	0	20	0		0			3069001	3069	0		Garissa	3069002	3069	Christine	Halima	3069003	6/6	6/6	1					0	0			0	0	0	0	0	0	0	0	0	0
1085002	0	Wife	1085	z Korahin	Housewife	1	2/24/2011	1977	0	34	0	12	0		0			1085001	1085	0		Masalani	1085002	1085	Grace	Saharla	1085002	6/6	6/6	1					0	0			0	0	0	0	0	0	0	0	0	0
2161002	0	Wife	2161	Tumtish	Housewife	1	2/14/2011	1977	0	34	0	4	0		1		Koranhindi	20161001	20161	1		Koranhindi	20161002	20161	Christine	Saharla	2161002	6/6	6/6	1					0	0			0	0	0	0	0	0	0	0	0	0
1058002	0	Wife	1058	z Korahin	Housewife	1	2/26/2011	1976	0	35	0	15	0		0			1058001	1058	1		Hulugho	1058002	1058	Grace	Saharla	1058002	6/6	6/6	1					0	0			0	0	0	0	0	0	0	0	0	0
3022002	0	Wife	3022	Matarba	Housewife	1	2/3/2011	1976	0	35	0	15	0		0			3022001	3022	0		N/A	3022002	3022	Grace	Halima	3022002	6/9	6/9	1					0	0			0	0	0	0	0	0	0	0	0	0
6003001	0	Self	6003	Gedilun	Herder	1	3/18/2011	1976	1	35	0	7	0		1			5003001	5003	1		Gedilun	5003002	5003	Grace	Dayib	6003001	6/6	6/6	1					0	0			0	0	0	0	0	0	0	0	0	0
6010002	0	Wife	6010	Gedilun	Housewife	1	3/14/2011	1976	0	35	0	15	0		0			5010001	5010	1		Sangailu	5010002	5010	Christine	Idris	6010002	6/9	6/9	1					0	0			0	0	0	0	0	0	0	0	0	0
2141002	0	Wife	2141	Tumtish	Housewife	1	2/14/2011	1975	0	36	0	5	0		1		Koranhindi	20141001	20141	1		Koranhindi	20141002	20141	Christine	Saharla	2141002	6/6	6/6	1					0	0			0	0	0	0	0	0	0	0	0	0
2144002	0	Wife	2144	Tumtish	Housewife	1	2/14/2011	1975	0	36	0	13	0		1		Masalani	20144001	20144	1		Masalani	20144002	20144	Christine	Saharla	2144002	6/6	6/6	1					0	0			0	0	0	0	0	0	0	0	0	0
2157002	0	Wife	2157	Tumtish	Herder	1	2/14/2011	1975	0	36	0	4	0		1		Huleiho	20157001	20157	1		Huleiho	20157002	20157	Grace	Saharla	2157002	6/6	6/6	1	0	0			0	0			0	0	0	0	0	0	0	0	0	0
3071002	0	Wife	3071	Matarba	Housewife	1	3/4/2011	1975	0	36	0	20	0		0			3071001	3071	1		Kiviisa	3071002	3071	Christine	Halima	3071002	6/6	6/6	1					0	0			0	0	0	0	0	0	0	0	0	0
1081002	0	Self	1081	z Korahin	Herder	1	2/22/2011	1974	1	37	0	20	0		0			1081001	1081	1		Koran Hindi	1081002	1081	Christine	Saharla	1081002	6/9	6/9	1					0	0			0	0	0	0	0	0	0	0	0	0
1083001	0	Self	1083	z Korahin	Herder	1	2/22/2011	1974	1	37	0	30	0		1		Korahindi	1083001	1083	1		Korahindi	1083002	1083	Christine	Saharla	1083001	6/6	6/6	1					0	0			0	0	0	0	0	0	0	0	0	0
3052002	0	Wife	3052	Matarba	Housewife	1	3/3/2011	1974	0	37	0	20	0		0			3052001	3052	1		Mataarba	3052002	3052	Grace	Halima	3052002	6/6	6/6	1					0	0			0	0	0	0	0	0	0	0	0	0
4013002	0	Wife	4013	Sabenale		1	3/21/2011	1974	0	37	0	11	0		1		Sabenale	4013002	4013	1		Sabenale	4013	4013	Grace	Abdihak	4013002	6/6	6/6	1					0	0			0	0	0	0	0	0	0	0	0	0
5021002	0	Wife	5021	Golalbele	Housewife	1	3/24/2011	1974	0	37	0	2	0		1		Garissa	5021001	5021	1		Garissa	5021002	5021	Grace	Halima	5021002	6/9	6/9	1					0	0			0	0	0	0	0	0	0	0	0	0
1170001	0	Self	1170	z Korahin	Housewife	1	2/23/2011	1973	0	38	0	10	0		0			10170001	10170	1		Sangala	10170002	10170	Christine	Saharla	1170001	6/6	6/6	1					0	0			0	0	0	0	0	0	0	0	0	0
3068001	0	Self	3068	Matarba	Headman	1	3/4/2011	1973	1	38	0	38	0		0			3068001	3068	1		Mataarba	3068002	3068	Christine	Halima	3068001	6/9	6/9	1					0	0			0	0	0	0	0	0	0	0	0	0
5023002	0	Wife	5023	Golalbele	Housewife	1	3/24/2011	1973	0	38	0	20	0		0			5023001	5023	1		Garissa	5023002	5023	Christine	Halima	5023002	6/6	6/6	1					0	0			0	0	0	0	0	0	0	0	0	0
6074001	0	Self	6074	Gedilun	Headsman	1	3/15/2011	1973	1	38	0	17	0		1		Gedilun	5074001	5074	1		Gedilun	5074001	5074	Christine	Idris A	6074001	6/6	6/6	1					0	0			0	0	0	0	0	0	0	0	0	0
2125001	0	Self	2125	Tumtish	Herder	1	2/16/2011	1972	1	39	0	18	0		0			20125001	20125	0		N/A	20125002	20125	Christine	Saharla	2125001	6/6	6/6	1					0	0			0	0	0	0	0	0	0	0	0	0
2146002	0	Wife	2146	Tumtish	Housewife	1	2/14/2011	1972	0	39	0	10	0		1		Tumtish	20146001	20146	1		Hulugho	20146002	20146	Christine	Saharla	2146002	6/6	6/6	1					0	0			0	0	0	0	0	0	0	0	0	0
4022001	0	Father	4022	Sabenale	Headsman	1	3/22/2011	1972	1	39	0	39	0		0			4022001	4022	1		Sabenale	4022002	4022	Christine	Abdihak	4022001	6/6	NPL	0					0	0			0	0	0	0	0	0	0	0	0	0
1012001	0	Self	1012	z Korahin	Herder	1	2/21/2011	1971	1	40	0	20	0		0			1012001	1012	1		Koran Hindi	1012002	1012	Grace	Saharla	1012001	6/6	6/6	1	1	1			0	0			0	0	0	0	0	0	0	0	0	0
1026002	0	Self	1026	z Korahin	Housewife	1	2/21/2011	1971	0	40	0	15	0		0			1026001	1026	0		N/A	1026002	1026	Grace	Saharla	1026002	6/60	6/9	0					0	0			0	0	0	0	0	0	0	0	0	0
1031002	0	Wife	1031	z Korahin	Housewife	1	2/21/2011	1971	0	40	0	8	0		0			1031001	1031	1		Hulugho	1031002	1031	Christine	Saharla	1031002	6/6	6/6	1					0	0			0	0	0	0	0	0	0	0	0	0
1048001	0	Wife	1048	z Korahin	Housewife	1	2/26/2011	1971	0	40	0	15	0		0			1048001	1048	0		N/A	1048002	1048	Grace	Saharla	1048001	6/6	6/6	1					0	0			0	0	0	0	0	0	0	0	0	0
1052002	0	Wife	1052	z Korahin	Housewife	1	2/22/2011	1971	0	40	0	30	0		0			1052001	1052	1		Hulugho	1052002	1052	Christine	Saharla	1052002	6/6	6/6	1					0	0			0	0	0	0	0	0	0	0	0	0
1055002	0	Self	1055	z Korahin	Housewife	1	2/22/2011	1971	0	40	0	11	0		0			1055001	1055	1		Tumtish	1055002	1055	Christine	Saharla	1055002	6/6	6/6	1					0	0			0	0	0	0	0	0	0	0	0	0
1080002	0	Wife	1080	z Korahin	Housewife	1	2/25/2011	1971	0	40	0	30	0		0			1080002	1080	1		Hulugho	1080002	1080	Christine	Saharla	1080002	6/6	6/6	1					0	0			0	0	0	0	0	0	0	0	0	0
1095002	0	Wife	1095	z Korahin	Housewife	1	2/23/2011	1971	0	40	0	3	0		0			1095001	1095	1		Koran Hindi	1095002	1095	Christine	Saharla	1095002	6/6	6/6	1					0	0			0	0	0	0	0	0	0	0	0	0
3002002	0	Wife	3002	Matarba	Housewife	1	3/1/2011	1971	0	40	0	16	0		0			3002001	3002	1		Matarba	3002002	3002	Christine	Halima	3002002	6/6	6/6	1					0	0			0	0	0	0	0	0	0	0	0	0
3040002	0	Wife	3040	Matarba	Housewife	1	3/12/2011	1971	0	40	0	30	0		0			3040001	3040	1		Mataarba	3040002	3040	Christine	Halima	3040002	6/9	6/9	1					0	0			0	0	0	0	0	0	0	0	0	0
3047002	0	Wife	3047	Matarba	Housewife	1	3/3/2011	1971	0	40	0	30	0		0			3047001	3047	1		Handaro	3047002	3047	Christine	Halima	3047002	6/9	6/9	1					0	0			0	0	0	0	0	0	0	0	0	0
3048002	0	Wife	3048	Matarba	Housewife	1	3/3/2011	1971	0	40	0	20	0		1		Doy	3048001	3048	1		Doy	3048002	3048	Christine	Halima	3048002	6/6	6/6	1					0	0			0	0	0	0	0	0	0	0	0	0
3050001	0	Self	3050	Matarba	Herder	1	3/3/2011	1971	1	40	0	28	0		1		Matarba	3050001	3050	1		Matarba	3050002	3050	Christine	Halima	3050001	6/6	6/6	1					0	0			0	0	0	0	0	0	0	0	0	0
3054002	0	Wife	3054	Matarba	Housewife	1	3/12/2011	1971	0	40	0	40	0		0			3054001	3054	0		N/A	3054002	3054	Christine	Halima	3054002	6/6	6/6	1					0	0			0	0	0	0	0	0	0	0	0	0
3082002	0	Wife	3082	Matarba	Housewife	1	3/11/2011	1971	0	40	0	40	0		0			3082001	3082	0		N/A	3082002	3082	Christine	Halima	3082002	6/6	6/6	1					0	0			0	0	0	0	0	0	0	0	0	0
3086002	0	Wife	3086	Matarba	Housewife	1	3/11/2011	1971	0	40	0	20	0		1		Hulugho	3086001	3086	1		Hulugho	3086002	3086	Christine	Halima	3086002	6/6	6/6	1					0	0			0	0	0	0	0	0	0	0	0	0
3089002	0	Wife	3089	Matarba	Housewife	1	3/11/2011	1971	0	40	0	25	0		1		Ijara	3089001	3089	1		Hulugho	3089002	3089	Christine	Halima	3089002	6/9	6/9	1					0	0			0	0	0	0	0	0	0	0	0	0
4007002	0	Wife	4007	Sabenale	Housewife	1	3/21/2011	1971	0	40	0	10	0		1		Sangailu	4007001	4007	1		Sangailu	4007002	4007	Grace	Abdihak	4007002	6/6	6/6	1					0	0			0	0	0	0	0	0	0	0	0	0
4020002	0	Wife	4020	Sabenale	Housewife	1	3/21/2011	1971	0	40	0	20	0		1		Doy	4020001	4020	1		Doy	4020002	4020	Christine	Abdihak	4020002	6/6	6/6	1					0	0			0	0	0	0	0	0	0	0	0	0
4021002	0	Wife	4021	Sabenale	Housewife	1	3/21/2011	1971	0	40	0	11	0		0			4021001	4021	1		Sabenale	4021002	4021	Christine	Abdihak	4021002	6/6	6/6	1					0	0			0	0	0	0	0	0	0	0	0	0
5009002	0	Wife	5009	Golalbele	Housewife	1	3/24/2011	1971	0	40	0	30	0		1		Golalbele	5009001	5009	1		Golalbele	5009002	5009	Christine	Halima	5009002	6/6	6/6	1					0	0			0	0	0	0	0	0	0	0	0	0
5011001	0	Wife	5011	Golalbele	Housewife	1	3/24/2011	1971	0	40	0	25	0		0			5011001	5011	0			5011002	5011	Christine	Abdihak	5011001	6/9	6/9	1					0	0			0	0	0	0	0	0	0	0	0	0
6011002	0	Wife	6011	Gedilun	Housewife	1	3/14/2011	1971	0	40	0	15	0		1		Garissa	5011001	5011	0		N/A	5011002	5011	Grace	Idris A	6011002	6/6	6/9	1					0	0			0	0	0	0	0	0	0	0	0	0
6032002	0	Wife	6032	Gedilun	Housewife	1	3/17/2011	1971	0	40	0	20	0		1		Gedilun	5032001	5032	0		N/A	5032002	5032	Grace	Dayib	6032002	6/6	6/6	1					0	0			0	0	0	0	0	0	0	0	0	0
6059001	0	Self	6059	Gedilun	Headsmen	1	3/15/2011	1971	1	40	0	20	0		1		Gedilun	5059001	5059	0		N/A	5059002	5059	Christine	Dayib M	6059001	6/9	6/6	1					0	0			0	0	0	0	0	0	0	0	0	0
6069001	0	Self	6069	Gedilun	Herder	1	3/16/2011	1971	1	40	0	20	0		0			5069001	5069	0		N/A	5069002	5069	Grace	Dayib M	6069001	6/12	6/18	0					0	0			0	0	0	0	0	0	0	0	0	0
1045001	0	Self	1045	z Korahin	Herder	1	2/21/2011	1970	1	41	0	20	0		1		Koran Hindi	1045001	1045	1		Koran Hindi	1045002	1045	Grace		1045001	6/6	6/6	1	1	-99			0	0			0	0	0	0	0	0	0	0	0	0
2113002	0	Mother	2113	Tumtish	Housewife	1	2/15/2011	1970	0	41	0	25	0		0			20113001	20113	1		Koranhind	20113002	20113	Grace Mat	Saharla	2113002	6/9	6/6	1	0	0			0	0			0	0	0	0	0	0	0	0	0	0
2117001	0	Self	2117	Tumtish	Businessman	1	2/14/2011	1970	1	41	0	35	0		0		Dead	20117001	20117	1		Tumtish	20117002	20117	Christine	Saharla	2117001	6/6	6/6	1					0	0			0	0	0	0	0	0	0	0	0	0
2132001	0	Wife	2132	Tumtish	Housewife	1	2/16/2011	1970	0	41	0	6	0		0			20132001	20132	0		N/A	20132002	20132	Grace	Saharla	2132001	6/6	6/6	1	0	0			0	0			0	0	0	0	0	0	0	0	0	0
2137002	0	Wife	2137	Tumtish	Housewife	1	2/15/2011	1970	0	41	1	17	0		1		Tumtish		2137001	1		Tumtish	2137002	20137	Grace Mat	Saharla	2137002	6/6	6/6	1	0	0			0	0			0	0	0	0	0	0	0	0	0	0
2140006	0	Son	2140	Tumtish	Herder	0	2/17/2011	1970	1	41	0	30	0		1			20140001	20140	1		Tumtish	20140002	20140	Christine	Saharla	2140006	Ment							0	0			0	0	0	0	0	0	0	0	0	0
2150001	0	Self	2150	Tumtish	Herder	1	2/14/2011	1970	1	41	0	30	0		0			20150001	20150	1		Hulugho	20150002	20150	Christine	Saharla	2150001	6/6	6/6	1					0	0			0	0	0	0	0	0	0	0	0	0
5025009	0	Self	5025	Golalbele	Herder	1	3/25/2011	1970	1	41	0	30	0		0			5025001	5025	1		Golalbele	5025002	5025	Grace	Halima	5025009	6/6	6/6	1					0	0			0	0	0	0	0	0	0	0	0	0
6013001	0	Self	6013	Gedilun	Headsmen	1	3/14/2011	1969	1	42	0	20	0		1		Gedilun	5013001	5013	0		N/A	5013002	5013	Christine	Idris A	6013001	6/6	6/6	1					0	0			0	0	0	0	0	0	0	0	0	0
1017001	0	Self	1017	z Korahin	Herder	1	2/21/2011	1967	1	44	0	37	0		0			1017001	1017	0		N/A	1017002	1017	Christine	Saharla	1017001	6/6	6/12	0					0	0			0	0	0	0	0	0	0	0	0	0
1018002	0	Wife	1018	z Korahin	Housewife	1	2/19/2011	1967	0	44	0	20	0		0			1018001	1018	1		Hulugho	1018002	1018	Christine	Saharla	1018002	6/9	6/9	1					0	0			0	0	0	0	0	0	0	0	0	0
5026002	0	Wife	5026	Golalbele	Housewife	1	3/25/2011	1967	0	44	0	3	0		0			5026001	5026	1		Gololbele	5026002	5026	Christine	Abdihak	5026002	6/6	6/6	1					0	0			0	0	0	0	0	0	0	0	0	0
6056001	0	Self	6056	Gedilun	Herder	1	3/15/2011	1967	1	44	0	20	0		1		Gedilun	5056001	5056	0		N/A	5056002	5056	Grace	Dayib	6056001	6/9	6/9	1					0	0			0	0	0	0	0	0	0	0	0	0
1024002	0	Wife	1024	z Korahin	Housewife	1	2/21/2011	1966	0	45	0	45	0		0			1024001	1024	0		N/A	1024002	1024	Grace	Saharla	1024002	CF 4	H.M	0					0	0			0	0	0	0	0	0	0	0	0	0
2157001	0	Self	2157	Tumtish	Herder	1	2/17/2011	1966	1	45	0	4	0		0			20157001	20157	0		N/A	20157002	20157	Grace Mat	Saharla	2157001	6/6	6/9	1	0	0			0	0			0	0	0	0	0	0	0	0	0	0
4006002	0	Wife	4006	Sabenale	Housewife	1	3/21/2011	1966	0	45	0	20	0		0			4006001	4006	1		Sangailu	4006002	4006	Christine	Abdihak	4006002	6/9	CF4M	0					0	0			0	0	0	0	0	0	0	0	0	0
1006001	0	Self	1006	z Korahin	Herder	1	2/25/2011	1965	1	46	0	9	0		1		Garissa	1006001	1006	0		N/A	1006002	1006	Chrsitine	Saharla	1006001	6/9	6/9	1					0	0			0	0	0	0	0	0	0	0	0	0
1087001	0	Self	1087	z Korahin	Herder	1	2/23/2011	1965	1	46	0	30	0		1		Garissa	1087001	1087	1		Garissa	1087002	1087	Grace	Saharla	1087001	6/6	6/6	1					0	0			0	0	0	0	0	0	0	0	0	0
1004002	0	Self	1004	z Korahin	Housewife	1	2/25/2011	1964	0	47	0	25	0		0			1004001	1004	1		Koran Hindi	1004002	1004	Christine	Saharla	1004002	NPL	6/12	0					0	0			0	0	0	0	0	0	0	0	0	0
1015002	0	Wife	1015	z Korahin	Housewife	1	2/19/2011	1964	0	47	0	20	0		1		Kinisa	1015001	1015	1		Kinisa	1015002	1015	Christine	Saharla	1015002	6/18	H.M	0					0	0			0	0	0	0	0	0	0	0	0	0
1022001	0	Self	1022	z Korahin	Herder	1	2/21/2011	1963	1	48	0	40	0		0			1022001	1022	0		N/A	1022002	1022	Grace	Saharla	1022001	6/18	6/6	0	1	0			0	0			0	0	0	0	0	0	0	0	0	0
1074001	0	Self	1074	z Korahin	Teacher	1	2/24/2011	1963	1	48	0	40	0		0			1074001	1074	1		Graissa	1074002	1074	Christine	Saharla	1074001	6/12	6/18	0					0	0			0	0	0	0	0	0	0	0	0	0
3003003	0	Wife	3003	Matarba	Housewife	1	1/3/2011	1962	0	49	0	20	0		0			3003001	3003	1		Ijara	3003002	3003	Grace	Halima	3003003	6/6	6/6	1					0	0			0	0	0	0	0	0	0	0	0	0
1007002	0	Wife	1007	z Korahin	Housewife	1	2/19/2011	1961	0	50	0	20	0		0			1007001	1007	1		Koran Hindi	1007002	1007	Grace	Saharla	1007002	6/6	6/6	1					0	0			0	0	0	0	0	0	0	0	0	0
1008001	0	Self	1008	z Korahin	Herder	1	2/22/2011	1961	1	50	0	20	0		0			1008001	1008	0		N/A	1008002	1008	Christine	Saharla	1008001	6/6	6/9	1					0	0			0	0	0	0	0	0	0	0	0	0
1019002	0	Wife	1019	z Korahin	Housewife	1	2/19/2011	1961	0	50	0	30	0		0			1019001	1019	0		N/A	1019002	1019	Christine	Saharla	1019002	6/18	6/12	0					0	0			0	0	0	0	0	0	0	0	0	0
1042001	0	Self	1042	z Korahin	Housewife	1	2/21/2011	1961	0	50	0	30	0		1		Handero	1042001	1042	1		Handero	1042002	1042	Chrsitine	Saharla	1042001	6/6	6/24	0					0	0			0	0	0	0	0	0	0	0	0	0
1047002	0	Wife	1047	z Korahin	Housewife	1	2/26/2011	1961	0	50	0	20	0		0			1047001	1047	1		Koran Hindi	1047002	1047	Grace	Saharla	1047002	6/9	6/9	1					0	0			0	0	0	0	0	0	0	0	0	0
1069001	0	Self	1069	z Korahin	Herder	1	2/23/2011	1961	1	50	0	30	0		0			1069001	1069	1		Koran Hindi	1069002	1069	Grace	Saharla	1069001	6/6	6/6	1					0	0			0	0	0	0	0	0	0	0	0	0
1078008	0	Wife	1078	z Korahin	Housewife	1	2/25/2011	1961	0	50	0	20	0		0					1		N/A			CH King	Saharla	1078008	6/9	6/6	1					0	0			0	0	0	0	0	0	0	0	0	0
1086001	0	Self	1086	z Korahin	Housewife	1	2/24/2011	1961	0	50	0	20	0		0			1086001	1086	0		N/A	1086002	1086	Christine	Saharla	1086001	6/6	6/6	1					0	0			0	0	0	0	0	0	0	0	0	0
1094002	0	Wife	1094	z Korahin	Housewife	1	2/24/2011	1961	0	50	0	40	0		0			1094001	1094	1		Mombasa	1094002	1094	Christine	Saharla	1094002	6/6	6/6	1					0	0			0	0	0	0	0	0	0	0	0	0
2152002	0	Wife	2152	Tumtish	Housewife	1	2/17/2011	1961	0	50	0	10	0		0			20152001	20152	1		Masalani	20152002	20152	Grace Mat	Saharla	2152002	6/24	6/36	0	0	0			0	0			0	0	0	0	0	0	0	0	0	0
2152009	0	Wife	2152	Tumtish	Housewife	1	2/17/2011	1961	0	50	0	10	0		0			20152001	20152	1		Masalani	20152002	20152	Grace	Saharla	2152009	6/6	6/6	1	0	0			0	0			0	0	0	0	0	0	0	0	0	0
3004001	0	Wife	3004	Matarba	Housewife	1	3/1/2011	1961	0	50	0	50	0		1		Mataarba	3004001	3004	0		N/A	3004002	3004	Grace	Halima	3004001	6/18	6/6	0					0	0			0	0	0	0	0	0	0	0	0	0
3009002	0	Wife	3009	Matarba	Housewife	1	3/1/2011	1961	0	50	0	20	0		1		Matarba	3009001	3009	1		Matarba	3009002	3009	Grace	Halima	3009002	Ment	Ment						0	0			0	0	0	0	0	0	0	0	0	0
3011001	0	Wife	3011	Matarba	Housewife	1	3/1/2011	1961	0	50	0	20	0		1		Kawasaho	3011001	3011	1		Kawasaho	3011001	3011	Christine	Halima	3011001	6/6	6/6	1					0	0			0	0	0	0	0	0	0	0	0	0
3042002	0	Wife	3042	Matarba	Housewife	1	3/12/2011	1961	0	50	0	50	0		1		Masalani	3042001	3042	0		N/A	3042002	3042	Christine	Halima	3042002	6/6	6/6	1					0	0			0	0	0	0	0	0	0	0	0	0
3083002	0	Wife	3083	Matarba	Housewife	1	3/11/2011	1961	0	50	0	20	0		1		Kotile	3083001	3083	1		Matarba	3083002	3083	Christine	Halima	3083002	6/6	6/6	1					0	0			0	0	0	0	0	0	0	0	0	0
3095002	0	Wife	3094	Matarba	Housewife	1	3/11/2011	1961	0	50	0	20	0		0			3095001	3095	1		Matarba		3095	Christine	Halima	3095002	6/6	6/6	1					0	0			0	0	0	0	0	0	0	0	0	0
4005002	0	Wife	4005	Sabenale	Housewife	1	3/21/2011	1961	0	50	0	20	0		1		Sabenale	4005001	4005	1		Garissa	4005002	4005	Christine	Abdihak	4005002	6/12	6/12	0					0	0			0	0	0	0	0	0	0	0	0	0
5006001	0	Self	5006	Golalbele	Housewife	1	3/24/2011	1961	0	50	0	45	0		0			5006001	5006	0		N/A	5006002	5006	Christine	Halima	5006001	6/9	6/9	1					0	0			0	0	0	0	0	0	0	0	0	0
5008002	0	Wife	5008	Golalbele	Housewife	1	3/24/2011	1961	0	50	0	20	0		0			5008002	5008	1		Ege	5008002	5008	Grace	Abdihak	5008002	6/12	6/9	0					0	0			0	0	0	0	0	0	0	0	0	0
5022001	0		5022	Golalbele	Housewife	1	3/24/2011	1961	0	50	0	7	0		0			5022001	5022	0			5022002	5022	Grace	Abdihar	5022001	6/9	6/9	1					0	0			0	0	0	0	0	0	0	0	0	0
6001002	0	Wife	6001	Gedilun	Housewife	1	3/18/2011	1961	0	50	0	20	0		0			5001001	5001	1		Gedilun	5001002	5001	Grace	Dayib	6001002	6/6	6/6	1					0	0			0	0	0	0	0	0	0	0	0	0
6022002	0	Wife	6022	Gedilun	Housewife	1	3/14/2011	1961	0	50	0	6	0		0			5022001	5022	0		N/A	5022002	5022	Christine	Dayib M	6022002	6/12	6/12	0					0	0			0	0	0	0	0	0	0	0	0	0
6039002	0	Wife	6039	Gedilun	Housewife	1	3/18/2011	1961	0	50	0	20	0		0			5039001	5039	1		Abalatiro	5039002	5039	Grace	Idris A	6039002	6/6	6/6	1					0	0			0	0	0	0	0	0	0	0	0	0
6045002	0	Wife	6045	Gedilun	Housewife	1	3/16/2011	1961	0	50	0		0		0			5045001	5045	1		Gedilun	5045002	5045	Grace	Dayib M	6045002	6/9	6/9	1					0	0			0	0	0	0	0	0	0	0	0	0
6047002	0	Wife	6047	Gedilun	Housewife	1	3/15/2011	1961	0	50	0	25	0		0			5047001	5047	1		Gedilun	5047002	5047	Grace	Dayib M	6047002	6/6	6/6	1					0	0			0	0	0	0	0	0	0	0	0	0
6061001	0	Self	6061	Gedilun	Herder	1	3/15/2011	1961	1	50	0	20	0		0			5061001	5061	1		Mataarba	5061001	5061	Grace	Idris A	6061001	6/6	6/6	1					0	0			0	0	0	0	0	0	0	0	0	0
2166001	0	Self	2166	Tumtish	Herder	1	2/16/2011	1960	0	51	0	7	0		0			20166001	20166	0		N/A	20166002	20166	Grace	Saharla	2166001	6/6	6/6	1	0	0			0	0			0	0	0	0	0	0	0	0	0	0
6072002	0	Wife	6072	Gedilun	Housewife	1	3/17/2011	1960	0	51	0	10	0		0			5072001	5072	1		Ijara	5072002	5072	Christine	Idris A	6072002	6/6	6/6	1					0	0			0	0	0	0	0	0	0	0	0	0
6070001	0	Self	6070	Gedilun	Headsman	1	3/17/2011	1959	1	52	0	20	0		0			5070001	5070	0		N/A	5070002	5070	Christine	Dayib M	6070001	6/6	6/12	0					0	0			0	0	0	0	0	0	0	0	0	0
6009001	0	Self	6009	Gedilun	Herder	1	3/17/2011	1958	1	53	0	20	0		0			4009001	4009	0		N/A	4009002	4009	Christine	Dayib M	6009001	6/6	6/6	1					0	0			0	0	0	0	0	0	0	0	0	0
3064001	0	Self	3064	Matarba	Herder	1	3/4/2011	1957	1	54	0	30	0		1		Matarba	3064001	3064	1		Matarba	3064002	3064	Christine	Halima	3064001	6/12	6/12	0					0	0			0	0	0	0	0	0	0	0	0	0
3080001	0	Self	3080	Matarba	Jobless	1	3/11/2011	1957	1	54	0	54	0		0			3080001	3080	0		N/A	3080002	3080	Christine	Halima	3080001	HM	HM	0					0	0			0	0	0	0	0	0	0	0	0	0
6062001	0	Self	6062	Gedilun	Headsman	1	3/15/2011	1957	1	54	0	16	0		0			5062001	5062	0		N/A	5062002	5062	Christine	Idris A	6062001	6/6	6/6	1					0	0			0	0	0	0	0	0	0	0	0	0
1010001	0	Self	1010	z Korahin	Housewife	1	2/19/2011	1956	0	55	0	56	0		0			1010001	1010	1		Garissa	1010002	1010	Christine	Saharla	1010001	6/9	6/12	0					0	0			0	0	0	0	0	0	0	0	0	0
1038001	0	Self	1038	z Korahin	Housewife	1	2/21/2011	1956	0	55	0	30	0		0			1038001	1038	0		N/A	1038002	1038	Grace	Saharla	1038001	6/18	CF 2	0					0	0			0	0	0	0	0	0	0	0	0	0
5020002	0	Wife	5020	Golalbele	Housewife	1	3/24/2011	1956	0	55	0	20	0		0			5020001	5020	0		N/A	5020002	5020	Christine	Halima	5020002	6/18	6/9	0					0	0			0	0	0	0	0	0	0	0	0	0
2139002	0	Mother	2139	Tumtish	Housewife	1	2/15/2011	1955	0	56	0	15	0		1		Tumtish	20139001	20139	0		N/A	20139002	20139	Grace	Saharla	2139002	6/9	6/9	1	0	0			0	0			0	0	0	0	0	0	0	0	0	0
1075001	0	Self	1075	z Korahin	Herder	1	2/23/2011	1954	1	57	0	30	0		0			1075001	1075	0		N/A	1075002	1075	Grace	Saharla	1075001	6/6	6/6	1					0	0			0	0	0	0	0	0	0	0	0	0
5012001	0	Self	5012	Golalbele	Headsman	1	3/25/2011	1954	1	57	0	5	0		0			5012001	5012	0		N/A	5012002	50	Christine	Halima	5012001	6/12	6/60	0					0	0			0	0	0	0	0	0	0	0	0	0
5027002	0	Wife	5027	Golalbele	Housewife	1	3/25/2011	1954	0	57	0	32	0		0			5027001	5027	0		N/A	5027002	5027	Christine	Halima	5027002	6/9	6/9	1					0	0			0	0	0	0	0	0	0	0	0	0
4005001	0	Self	4005	Sabenale	Herder	1	3/21/2011	1953	1	58	0	13	0		0			4005001	4005	0		N/A	4005002	4005	Christine	Abdihak	4005001	6/12	6/36	0					0	0			0	0	0	0	0	0	0	0	0	0
3059001	0	Self	3059	Matarba	Businessman	1	3/3/2011	1952	1	59	0	30	0		1		Matarba	3059001	3059	0		N/A	3059002	3059	Christine	Halima	3059001	6/6	6/6	1					0	0			0	0	0	0	0	0	0	0	0	0
1031001	0	Wife	1031	z Korahin	Housewife	1	2/21/2011	1951	0	60	0	60	0		0			1031001	1031	0		N/A	1031002	1031	Christine	Saharla	1031001	6/18	CF 3	0					0	0			0	0	0	0	0	0	0	0	0	0
1054001	0	Wife	1054	z Korahin	Housewife	1	2/26/2011	1951	0	60	0	20	0		0		Muhumed	1054001	1054	0		N/A	1054002	1054	Grace	Saharla	1054001	6/6	6/6	1					0	0			0	0	0	0	0	0	0	0	0	0
1088001	0	Self	1088	z Korahin	Housewife	1	2/24/2011	1951	0	60	0	40	0		0			1088001	1088	0		N/A	1088002	1088	Grace	Saharla	1088001	CF2M	HM	0					0	0			0	0	0	0	0	0	0	0	0	0
2129002	0	Wife	2129	Tumtish	Housewife	1	2/16/2011	1951	0	60	0	30	0		1			20129001	20129	1		N/A	20129002	20129	Grace	Saharla	2129002	6/6	6/6	1	0	0			0	0			0	0	0	0	0	0	0	0	0	0
3008001	0	Son	3008	Matarba	Housewife	1	1/3/2011	1951	0	60	0	3	0		0			3008001	3008	0		N/A	3008002	3008	Grace	Halima	3008001	6/9	6/6	1					0	0			0	0	0	0	0	0	0	0	0	0
5007001	0	Self	5007	Golalbele	Housewife	1	3/24/2011	1951	0	60	0	30	0		0			5007001	5007	1		Garissa	5007002	5007	Christine	Halima	5007001	6/9	6/9	1					0	0			0	0	0	0	0	0	0	0	0	0
6002002	0	Wife	6002	Gedilun	Housewife	1	3/18/2011	1951	0	60	0	20	0		0			5002002	5002	0		N/A	5002002	5002	Grace	Dayib	6002002	6/9	6/9	1					0	0			0	0	0	0	0	0	0	0	0	0
6034002	0	Wife	6034	Gedilun	Housewife	1	3/18/2011	1951	0	60	0	30	0		0			5034001	5034	0		N/A	5034002	5034	Grace	Dayib	6034002	6/9	6/9	1					0	0			0	0	0	0	0	0	0	0	0	0
6047001	0	Self	6047	Gedilun	Headsman	1	3/15/2011	1951	1	60	0	20	0		0			5047001	5047	0		N/A	5047002	5047	Christine	Idris A	6047001	6/9	6/12	0					0	0			0	0	0	0	0	0	0	0	0	0
2155002	0	Self	2155	Tumtish	Housewife	1	2/16/2011	1950	0	61	0	30	0		0			20155001	20155	0		N/A	20155002	20155	Christine	Saharla	2155002	6/12	6/9	0					0	0			0	0	0	0	0	0	0	0	0	0
2153001	0	Self	2153	Tumtish	Housewife	1	2/16/2011	1949	0	62	0	30	0		0			20153001	20153	0		N/A	20153002	20153	Grace	Saharla	2153001	6/9	6/9	1	0	0			0	0			0	0	0	0	0	0	0	0	0	0
2159002	0	Hijab	2159	Tumtish	Headsman	1	2/14/2011	1949	0	62	0	40	0		0		Tumtish	20154001	20154	1		Tumtish	20154002	20154	Christine	Saharla	2159002	6/12	6/12	0					0	0			0	0	0	0	0	0	0	0	0	0
6009002	0	Wife	6009	Gedilun	Housewife	1	3/14/2011	1949	0	62	0	7	0		0			5009001	5009	0		N/A	5009002	5009	Grace	Idris A	6009002	6/6	6/6	1					0	0			0	0	0	0	0	0	0	0	0	0
4011001	0	Self	4011	Sabenale	Elderly	1	3/21/2011	1948	0	63	0	20	0		0			4011001	4011	1		Garissa	4011002	4011	Grace	Abdihak	4011001	6/9	6/6	1					0	0			0	0	0	0	0	0	0	0	0	0
2146001	0	Husband	2146	Tumtish	Imam	1	2/17/2011	1947	1	64	0	17	0		1		Tumtish	20146001	20146	1		Tumtish	20146002	20146	Grace Mat	Saharla	2146001	6/6	6/18	0	0	0			0	0			0	0	0	0	0	0	0	0	0	0
6060001	0	Self	6060	Gedilun	Headsman	1	3/15/2011	1947	1	64	0	15	0		0			5060001	5060	0		N/A	5060002	5060	Christine	Idris A	6060001	6/12	6/9	0					0	0			0	0	0	0	0	0	0	0	0	0
2116002	0	Mother	2116	Tumtish	Housewife	1	2/15/2011	1946	0	65	0	35	0		0			20116001	20116	1		Masalani	20116002	20116	Christine	Saharla	2116002	6/6	6/9	1					0	0			0	0	0	0	0	0	0	0	0	0
5025007	0	Self	5025	Golalbele	Herder	1	3/25/2011	1946	1	65	0	39	0		0		Galalbele	5025001	5025	0		N/A	5025002	5025	Grace	Halima	5025007	CF4M	6/36	0					0	0			0	0	0	0	0	0	0	0	0	0
6068001	0	Self	6068	Gedilun	Herder	1	3/17/2011	1946	1	65	0	20	0		1		Gawtala	5070001	5070	1		Gawtala	5070002	5070	Christine	Dayib M	6068001	6/6	6/6	1					0	0			0	0	0	0	0	0	0	0	0	0
1015001	0	Self	1015	z Korahin	Herder	1	2/21/2011	1945	1	66	0	66	0		0			1015001	1015	0		N/A	1015002	1015	Grace	Saharla	1015001	6/9	6/9	1					0	0			0	0	0	0	0	0	0	0	0	0
1001001	0	Self	1001	z Korahin	Housewife	1	2/25/2011	1941	0	70	0	50	0		0			1001001	1001	0		N/A	1001002	1001	Christine	Saharla	1001001	HM	HM	0					0	0			0	0	0	0	0	0	0	0	0	0
2118002	0	Self	2118	Tumtish	Housewife	1	2/15/2011	1941	0	70	0	20	0		1			20118001	20118	1		Garissa	20118002	20118	Christine	Saharla	2118002	6/6	6/6	1					0	0			0	0	0	0	0	0	0	0	0	0
3025001	0	Wife	3025	Matarba	Housewife	1	2/3/2011	1941	0	70	0	60	0		0			3025001	3025	0		N/A	3025002	3025	Grace	Halima	3025001	6/6	6/6	1					0	0			0	0	0	0	0	0	0	0	0	0
3052001	0	Wife	3052	Matarba	Housewife	1	3/3/2011	1941		70	0	30	0		0			3052001	3052	0		N/A	3052002	3052	Christine	Halima	3052001	HM	6/12	0					0	0			0	0	0	0	0	0	0	0	0	0
4016003	0	Son	4016	Sabenale	Elderly	1	3/21/2011	1941	0	70	0	20	0		0			4016001	4016	0		N/A	4016002	4016	Christine	Abdihak	4016003	CF 4	6/9	0					0	0			0	0	0	0	0	0	0	0	0	0
6027002	0	Wife	6027	Gedilun	Housewife	1	3/14/2011	1941	0	70	0	15	0		0			5027001	5027	1		Masalani	5027002	5027	Grace	Idris A	6027002	6/12	6/9	0					0	0			0	0	0	0	0	0	0	0	0	0
2155001	0	Self	2155	Tumtish	Elderly	1	2/17/2011	1940	1	71	0	25	0		0			20155001	20155	1		N/A	20155002	20155	Grace	Saharla	2155001	6/36	6/36	0	0	0			0	0			0	0	0	0	0	0	0	0	0	0
2128001	0	Wife	2128	Tumtish	Housewife	1	2/16/2011	1939	0	72	0	70	0		0			20128001	20128	0		N/A	20128002	20128	Grace	Saharla	2128001	6/6	6/6	1	0	1			0	0			0	0	0	0	0	0	0	0	0	0
3026001	0	Self	3026	Matarba	Herder	1	2/3/2011	1938	1	73	0	40	0		0			3026001	3026	0		N/A	3026002	3026	Grace	Halima	3026001	6/12	HM	0					0	0			0	0	0	0	0	0	0	0	0	0
3065001	0	Self	3065	Matarba	Housewife	1	3/3/2011	1938	0	73	0	30	0		0			3065001	3065	0		N/A	3065002	3065	Grace	Halima	3065001	6/6	6/12	0					0	0			0	0	0	0	0	0	0	0	0	0
4014003	0	Son	4014	Sabenale	Elderly	1	3/21/2011	1938	0	73	0	20	0		0			4014001	4014	0		N/A	4014002	4014	Grace	Abdihak	4014003	HM	NPL	0					0	0			0	0	0	0	0	0	0	0	0	0
5009005	0	Son	5009	Golalbele	Elderly	1	3/24/2011	1931	0	80	0	20	0		0			5009001	5009	0		N/A	5009002	5009	Christine	Halima	5009005	NPL	6/60	0					0	0			0	0	0	0	0	0	0	0	0	0
3066001	0	Self	3066	Matarba	Herder	1	3/3/2011	1929	1	82	0	35	0		0			3066001	3066	0		N/A	3066002	3066	Grace	Halima	3066001	6/36	6/18	0	0	0			0	0			0	0	0	0	0	0	0	0	0	0
6045003	0	Father	6045	Gedilun		1	3/15/2011	1927	1	84	0	10	0		0			5045001	5045	0		N/A	5045002	5045	Grace	Dayib	6045003	CF2M	6/18	0					0	0			0	0	0	0	0	0	0	0	0	0
1017009	0	Son	1017	z Korahin		1				2011	0	2	0		1		Koran Hindi	1017001	1017	1		Koran Hindi	1017002	1017			1017009	Chil	Chil						0	0			0	0	0	0	0	0	0	0	0	0
1035003	0	Wife	1035	z Korahin		1				2011	0	10	0		1		Koran hindi	1035001	1035	1		Koran hindi	1035002	1035			1035003	6/9	6/6	1					0	0			0	0	0	0	0	0	0	0	0	0
6056005	1	Daughter	6056	Gedilun	Child	1	3/16/2011	2005	0	6	0	6	0		1		Gedilun	5056001	5056	1		Gedilun	5056002	5056	Grace	Dayib M	6056005	Chil	Chil						0	0			0	0	0	0	0	0	0	0	0	0
1050003	1	Son	1050	z Korahin	Madrassa	1	2/22/2011	2003	1	8	0	4	0		1		Koran Hindi	1050001	1050	1		Koran Hindi	1050002	1050	Christine	Saharla	1050003	6/6	6/6	1					0	0			0	0	0	0	0	0	0	0	0	0
3003006	1	Son	3003	Matarba	Madrassa	1	3/1/2011	2003	1	8	0	8	0		1		Matarba	3003001	3003	1		Matarba	3003002	3003	Grace	Halima	3003006	6/6	6/6	1					0	0			0	0	0	0	0	0	0	0	0	0
1006008	1	Son	1006	z Korahin	Madrassa	1	2/25/2011	2002	1	9	0	4	0		1		Koran Hindi	1006001	1006	1		Koran Hindi	1006002	1006	Grace	Saharla	1006008	6/6	6/6	1					0	0			0	0	0	0	0	0	0	0	0	0
3089009	1	Son	3089	Matarba	Herder	1	3/11/2011	2002	0	9	0	9	0		1		Matarba	3089001	3089	1		Matarba	3089002	3089	Christine	Halima	3089009	6/6	6/6	1					0	0			0	0	0	0	0	0	0	0	0	0
1019005	1	Daughter	1019	z Korahin	Madrassa	1	2/19/2011	2000	0	11	0	20	0		0			1019001	1019	1		Koran Hindi	1019002	1019	Grace	Saharla	1019005								0	0			0	0	0	0	0	0	0	0	0	0
1073005	1	Daughter	1073	z Korahin	Madrassa	1	2/23/2011	2000	0	11	0	3	0		1		Koran Hindi	1073001	1073	1		Koran Hindi	1073002	1073	Christine	Saharla	1073005	6/6	6/6	1					0	0			0	0	0	0	0	0	0	0	0	0
1093004	1	Son	1093	z Korahin	Madrassa	1	2/24/2011	2000	1	11	0	6	0		1		Koran Hindi	1093001	1093	1		Koran Hindi	1093002	1093	Christine	Saharla	1093004	6/6	6/6	1					0	0			0	0	0	0	0	0	0	0	0	0
3003005	1	Son	3003	Matarba	Madrassa	1	3/1/2011	1999	1	12	0	12	0		1		Matarba	3003001	3003	1		Matarba	3003002	3003	Grace	Halima	3003005	6/6	6/6	1					0	0			0	0	0	0	0	0	0	0	0	0
6072007	1	Son	6072	Gedilun	School	1	3/17/2011	1998	1	13	0	13	0		1		Gedilum	5072001	5072	1		Gedilum	5072002	5072	Christine	Dayib	6072007	6/6	6/6	1					0	0			0	0	0	0	0	0	0	0	0	0
1087003	1	Daughter	1087	z Korahin	Housewife	1	2/26/2011	1997	0	14	0	14	0		1		Korahindi	1087001	1087	0		N/A	1087002	1087	Grace	Saharla	1087003	6/6	6/6	1					0	0			0	0	0	0	0	0	0	0	0	0
4001008	1	Son	4001	Sabenale	School	1	3/22/2011	1997	1	14	0	14	0		1		Sabenale	4001001	4001	1		Sabenale	4001002	4001	Christine	Abdihak	4001008	6/6	6/6	1					0	0			0	0	0	0	0	0	0	0	0	0
3041004	1	Son	3041	Matarba	School	1	3/12/2011	1995	1	16	0	16	0		1		Mataarba	3041001	3041	1		Mataarba	3041002	3041	Christine	Halima	3041004	6/6	6/6	1					0	0			0	0	0	0	0	0	0	0	0	0
4001009	1	Son	4001	Sabenale	School	1	3/22/2011	1995	1	16	0	15	0		1		Sabenale	4001001	4001	1		Sabenale	4001002	4001	Christine	Abdihak	4001009	6/6	6/6	1					0	0			0	0	0	0	0	0	0	0	0	0
1068002	1	Self	1068	z Korahin	Housewife	1	2/23/2011	1993	0	18	0	10	0		1		Koran Hindi	1068001	1068	1		Koran Hindi	1068002	1068	Christine	Saharla	1068002	6/6	6/6	1					0	0			0	0	0	0	0	0	0	0	0	0
2157003	1	Wife	2157	Tumtish	Housewife	1	2/17/2011	1992	0	19	0	40	0		1		Tumtish	20151001	20151	1		Tumtish	20151002	20151	Grace Mat	Saharla	2157003	6/6	6/6	1	1	1			0	0			0	0	0	0	0	0	0	0	0	0
3036002	1	Grandmot	3036	Matarba	School	1	3/12/2011	1992	1	19	0	19	0		0			3036001	3036	0		N/A	3036002	3036	Christine	Halima	3036002	6/6	6/6	1					0	0			0	0	0	0	0	0	0	0	0	0
1002002	1	Wife	1002	z Korahin	Housewife	1	2/25/2011	1991	0	20	0	20	0		1		Masalani	1002001	1002	1		Hulugho	1002002	1002	Grace	Saharla	1002002	6/6	6/6	1					0	0			0	0	0	0	0	0	0	0	0	0
1059002	1	Wife	1059	z Korahin	Housewife	1	2/22/2011	1991	0	20	0	6	0		0			1059001	1059	1		Korahindi	1059002	1059	Christine	Saharla	1059002	6/6	6/6	1					0	0			0	0	0	0	0	0	0	0	0	0
1061003	1	Son	1061	z Korahin	Herder	1	2/22/2011	1991	1	20	0	20	0		1		Korahindi	1061001	1061	1		Korahindi	1061002	1061	Christine	Saharla	1061003	6/6	6/6	1					0	0			0	0	0	0	0	0	0	0	0	0
3008004	1	Wife	3008	Matarba	Housewife	1	3/4/2011	1991	0	20	0	20	0		1		Matarba	3008001	3008	1		Matarba	3008002	3008	Christine	Halima	3008004	6/6	6/6	1					0	0			0	0	0	0	0	0	0	0	0	0
3050003	1	Son	3050	Matarba	Herder	1	3/3/2011	1991	1	20	0	10	0		0			3050001	3050	1		Korahindi	3050002	3050	Christine	Halima	3050003	6/12	6/12	0					0	0			0	0	0	0	0	0	0	0	0	0
4001011	1	Son	4001	Sabenale	Herder	1	3/22/2011	1991	1	20	0	20	0		1		Sabenele	4001001	4001	1		Sabenele	4001002	4001	Christine	Abdihak	4001011	6/6	6/6	1					0	0			0	0	0	0	0	0	0	0	0	0
2115002	1	Wife	2115	Tumtish	Housewife	1	2/15/2011	1990	0	21	0	2	0		1		Korahindi	20115001	20115	0		N/A	20115002	20115	Grace Mat	Saharla	2115002	6/6	6/6	1	0	0			0	0			0	0	0	0	0	0	0	0	0	0
2131004	1	Daughter	2131	Tumtish	Housewife	1	2/15/2011	1990	0	21	0	20	0		1		Tumtish	20131001	20131	1		Tumtish	20131002	20131	Grace Mat	Saharla	2131004	6/9	6/9	1	1	1			0	0			0	0	0	0	0	0	0	0	0	0
2164001	1	Self	2164	Tumtish	Housewife	1	2/15/2011	1990	0	21	0	20	0		0			20164001	20164	1		Tumtish	20164001	20164	Grace Mat	Saharla	2164001	6/6	6/6	1	0	0			0	0			0	0	0	0	0	0	0	0	0	0
2132002	1	Wife	2132	Tumtish	Housewife	1	2/16/2011	1989	0	22	0	6	0		1		Ijara	20132001	20132	0		N/A	20132002	20132	Christine	Saharla	2132002	6/6	6/6	1					0	0			0	0	0	0	0	0	0	0	0	0
3016003	1	Son	3016	Matarba	Herder	1	2/3/2011	1989	1	22	0	15	0		1		Matarba	3016001	3016	1		Matarba	3016002	3016	Grace	Halima	3016003	6/6	6/6	1					0	0			0	0	0	0	0	0	0	0	0	0
2159003	1	Son	2159	Tumtish	Herder	1	2/16/2011	1988	1	23	0	22	0		1		Tumtish	20159001	20159	1		Tumtish	20159002	20159	Christine	Saharla	2159003	6/6	6/6	1					0	0			0	0	0	0	0	0	0	0	0	0
3039002	1	Wife	3039	Matarba	Housewife	1	2/3/2011	1988	0	23	0	5	0		0			3039001	3039	1		Hulugho	3039002	3039	Grace	Halima	3039002	6/6	6/6	1					0	0			0	0	0	0	0	0	0	0	0	0
5028001	1	Self	5028	Golalbele	Headsman	1	3/25/2011	1988	1	23	0	10	0		1		Golalbele	5028001	5028	1		Golalbele	5028002	5028	Christine	Halima	5028001	6/6	6/6	1					0	0			0	0	0	0	0	0	0	0	0	0
6036003	1	Son	6036	Gedilun	Headsman	1	3/15/2011	1987	1	24	0	10	0		1		Gedilum	5036001	5036	1		Gedilum	5036002	5036	Christine	Idris A	6036003	6/6	6/6	1					0	0			0	0	0	0	0	0	0	0	0	0
1084003	1	Daughter	1084	z Korahin	House girl	1	2/24/2011	1986	0	25	0	20	0		1		Koran Hindi	1084001	1084	1		Koran Hindi	1084002	1084	Christine	Saharla	1084003	6/6	6/6	1					0	0			0	0	0	0	0	0	0	0	0	0
1084004	1	Wife	1084	z Korahin	Housewife	1	2/24/2011	1986	0	25	0	8	0		0			1084001	1084	0		N/A	1084002	1084	Christine	Saharla	1084004	6/6	6/6	1					0	0			0	0	0	0	0	0	0	0	0	0
1169002	1	Wife	1169	z Korahin	Housewife	1	2/23/2011	1986	0	25	0	25	0		0			1169001	1169	1		Korahindi	1169002	1169	Grace	Saharla	1169002	6/6	6/6	1					0	0			0	0	0	0	0	0	0	0	0	0
3041002	1	Wife	3041	Matarba	Housewife	1	3/12/2011	1986	0	25	0	25	0		1		Mataarba	3041001	3041	1		Mataarba	3041002	3041	Christine	Halima	3041002	6/6	6/6	1					0	0			0	0	0	0	0	0	0	0	0	0
1083002	1	Wife	1083	z Korahin	Housewife	1	2/24/2011	1985	0	26	0	15	0		0			1083001	1083	1		Krahindi	1083002	1083	Christine	Saharla	1083002	6/6	6/6	1					0	0			0	0	0	0	0	0	0	0	0	0
3057007	1	Son	3057	Matarba	Headman	1	3/4/2011	1985	1	26	0	26	0		1		Garissa	3057001	3057	0		N/A	3057002	3057	Christine	Halima	3057007	6/6	6/6	1					0	0			0	0	0	0	0	0	0	0	0	0
3075001	1	Self	3075	Matarba	Herder	1	3/4/2011	1985	1	26	0	26	0		0			3075001	3075	1		Matarba	3075002	3075	Christine	Halima	3075001	6/6	6/6	1					0	0			0	0	0	0	0	0	0	0	0	0
1074003	1	Son	1074	z Korahin	School	1	2/19/2011	1984	1	27	0	10	0		1		Korahindi	1074001	1074	1		Masalani	1074002	1074	Grace	Saharla	1074003	Ment							0	0			0	0	0	0	0	0	0	0	0	0
1090003	1	Son	1090	z Korahin	Herder	1	2/26/2011	1984	1	27	0	10	0		1		Koran Hindi	1090001	1090	1		Koran Hindi	1090002	1090	Grace	Saharla	1090003	6/6	6/6	1					0	0			0	0	0	0	0	0	0	0	0	0
2134001	1	Self	2134	Tumtish	Herder	1	2/16/2011	1984	1	27	0	20	0		1			20134001	20134	1		Garissa	20134002	20134	Christine	Saharla	2134001	6/6	6/6	1					0	0			0	0	0	0	0	0	0	0	0	0
4001012	1	Son	4001	Sabenale	Headsman	1	3/22/2011	1984	1	27	0	3	0		1		Matta Arba	4001001	4001	1		Matta Arba	4001002	4001	Christine	Abdihak	4001012	6/6	6/6	1					0	0			0	0	0	0	0	0	0	0	0	0
6014002	1	Wife	6014	Gedilun	Housewife	1	3/14/2011	1984	0	27	0	10	0		0			5014001	5014	1		Mandera	5014002	5014	Christine	Dayib M	6014002	G/D	G/D	0					0	0			0	0	0	0	0	0	0	0	0	0
6003002	1	Wife	6003	Gedilun	Housewife	1	3/18/2011	1983	0	28	0	7	0		1		Masalani	5003001	5003	1		Masalani	5003002	5003	Grace	Dayib	6003002	6/6	6/6	1					0	0			0	0	0	0	0	0	0	0	0	0
4001010	1	Daughter	4001	Sabenale	Housewife	1	3/22/2011	1982	0	29	0	30	0		0			4001001	4001	1		Sanenble	4001002	4001	Christine	Abdihak	4001010	6/6	6/6	1					0	0			0	0	0	0	0	0	0	0	0	0
6046001	1	Self	6046	Gedilun	Herder	1	3/15/2011	1982	1	29	0	15	0		1		Gedilun	5046001	5046	1		Gedilun	5046001	5046	Grace	Idris A	6046001	6/6	6/6	1					0	0			0	0	0	0	0	0	0	0	0	0
1022002	1	Wife	1022	z Korahin	Housewife	1	2/19/2011	1981	0	30	0	16	0		0			1022001	1022	1		Saneiailu	1022002	1022	Christine	Saharla	1022002	6/6	6/6	1					0	0			0	0	0	0	0	0	0	0	0	0
1044001	1	Father	1044	z Korahin	Herder	1	2/21/2011	1981	1	30	0	30	0		0			1044001	1044	0		Garissa	1044002	1044	Grace	Mohamed	1044001	Corn	6/6	0	1	1			0	0			0	0	0	0	0	0	0	0	0	0
1050001	1	Self	1050	z Korahin	Herder	1	2/22/2011	1981	1	30	0	20	0		1		Koran Hindi	1050001	1050	1		Koran Hindi	1050002	1050	Christine	Saharla	1050001	6/6	6/6	1					0	0			0	0	0	0	0	0	0	0	0	0
2120001	1	Husband	2120	Tumtish	Herder	1	2/18/2011	1981	1	30	0	16	0		1		Tumtish	20120001	20120	1		Tumtish	20120001	20120	Grace	Saharla	2120001	6/6	6/6	1	0	0			0	0			0	0	0	0	0	0	0	0	0	0
2142001	1	Self	2142	Tumtish	Herder	1	2/16/2011	1981	1	30	0	20	0		0			20142001	20142	1		Garissa	20142002	20142	Christine	Saharla	2142001	6/6	6/6	1					0	0			0	0	0	0	0	0	0	0	0	0
2145001	1	Self	2145	Tumtish	Headsman	1	2/14/2011	1981	1	30	0	20	0		1		Tumtish	20145001	20145	1		Tumtish	20145002	20145	Christine	Saharla	2145001	6/6	6/6	1					0	0			0	0	0	0	0	0	0	0	0	0
3018002	1	Wife	3012	Matarba	Housewife	1	3/1/2011	1981	0	30	0	20	0		1		Matarba	3018001	3018	1		Matarba	3018002	3018	Christine	Halima	3018002	6/6	6/6	1					0	0			0	0	0	0	0	0	0	0	0	0
4003002	1	Wife	4003	Sabenale	Housewife	1	3/21/2011	1981	0	30	0	20	0		1		Sabenale	4003001	4003	1		Sabenale	4003002	4003	Grace	Abdihak	4003002	6/6	6/6	1					0	0			0	0	0	0	0	0	0	0	0	0
6017001	1	Self	6017	Gedilun	Herder	1	3/15/2011	1981	1	30	0	23	0		0			5017001	5017	1		Gedilun	5017002	5017	Grace	Dayib M	6017001	6/6	6/6	1					0	0			0	0	0	0	0	0	0	0	0	0
6019001	1	Self	6019	Gedilun	Headsman	1	3/14/2011	1981	1	30	0	5	0		0			5019001	5019	1		Gedilun	5019002	5019	Christine	Idris A	6019001	6/6	6/6	1					0	0			0	0	0	0	0	0	0	0	0	0
6026002	1	Wife	6026	Gedilun	Housewife	1	3/14/2011	1981	0	30	0	25	0		1		Sangailu	5026001	5026	1		Sangailu	5026002	5026	Grace	Idris	6026002	6/6	6/6	1					0	0			0	0	0	0	0	0	0	0	0	0
1013001	1	Self	1013	z Korahin	Herder	1	2/24/2011	1979	1	32	0	30	0		0			1013001	1013	1		Koran Hindi	1013002	1013	Christine	Saharla	1013001	6/18	CF 2	0					0	0			0	0	0	0	0	0	0	0	0	0
4015002	1	Worker	4015	Sabenale	Herder	1	3/21/2011	1979	1	32	0	20	0		0			4015001	4015	1		Handaro	4015002	4015	Grace	Abdihak	4015002	6/6	6/6	1					0	0			0	0	0	0	0	0	0	0	0	0
6019002	1	Wife	6019	Gedilun	Housewife	1	3/14/2011	1979	0	32	0	4	0		1		Sangailu	5019001	5019	1		Sangailu	5019002	5019	Christine	Dayib	6019002	6/6	6/6	1					0	0			0	0	0	0	0	0	0	0	0	0
1040002	1	Wife	1040	z Korahin	Housewife	1	2/21/2011	1976	0	35	0	30	0		1		Garissa	1040001	1040	1		Garissa	1040002	1040	Grace	Saharla	1040002	6/9	6/12	0					0	0			0	0	0	0	0	0	0	0	0	0
5017002	1	Wife	5017	Golalbele	Housewife	1	3/24/2011	1976	0	35	0	20	0		0			5017001	5017	1		Garissa	5017002	5017	Christine	Halima	5017002	6/9	6/9	1					0	0			0	0	0	0	0	0	0	0	0	0
6053004	1	Wife	6053	Gedilun	Housewife	1	3/15/2011	1976	0	35	0	20	0		0			5053001	5053	0		N/A	5053002	5053	Christine	Dayib M	6053004	NPL	6/12	0					0	0			0	0	0	0	0	0	0	0	0	0
2117002	1	Wife	2117	Tumtish	Housewife	1	2/15/2011	1975	0	36	0	15	0		1		Sangailu	20117001	20117	1		Sangailu	20117002	20117	Christine	Saharla	2117002	6/6	6/6	1					0	0			0	0	0	0	0	0	0	0	0	0
2162002	1	Wife	2162	Tumtish	Housewife	1	2/14/2011	1975	0	36	0	4	0		1		Sangailu	20162001	20162	1		Sangailu	20162002	20162	Christine	Saharla	2162002	47	170	0					0	0			0	0	0	0	0	0	0	0	0	0
5016001	1	Self	5016	Golalbele	Herder	1	3/25/2011	1975	1	36	0	15	0		1		Galalbele	5016001	5016	1		Galalbele	5016002	5016	Grace	Halima	5016001	6/6	6/6	1					0	0			0	0	0	0	0	0	0	0	0	0
1090007	1	Wife	1090	z Korahin	Housewife	1	2/23/2011	1974	0	37	0	20	0		1		Masalani	1090001	1090	1		Masalani	1090002	1090	Christine	Saharla	1090007	6/6	6/6	1					0	0			0	0	0	0	0	0	0	0	0	0
3085001	1	Self	3085	Matarba	Teacher	1	3/11/2011	1974	1	37	0	39	0		1		Matarba	3085001	3085	1		Matarba	3085002	3085	Christine	Halima	3085001	CF 2	6/6	0					0	0			0	0	0	0	0	0	0	0	0	0
1168002	1	Wife	1168	z Korahin	Housewife	1	2/21/2011	1973	0	38	0	2	0		0			10168001	10168	1		Mare	10168002	10168	Christine	Saharla	1168002	6/6	6/6	1					0	0			0	0	0	0	0	0	0	0	0	0
2135001	1	Self	2135	Tumtish	Herder	1	2/14/2011	1973	1	38	0	10	0		1		Hulugho	20146001	20146	1		Tumtish	20146002	20146	Christine	Saharla	2135001	6/6	6/6	1					0	0			0	0	0	0	0	0	0	0	0	0
5014002	1	Wife	5014	Golalbele	Housewife	1	3/24/2011	1973	0	38	0	15	0		1		Gololbenle	5014001	5014	1		Gololbenle	5014002	5014	Christine	Halima	5014002	6/6	6/9	1					0	0			0	0	0	0	0	0	0	0	0	0
1095001	1	Self	1095	z Korahin	Herder	1	2/24/2011	1972	1	39	0	30	0		1		Korahindi	1095001	1095	0		N/A	1095002	1095	Christine	Saharla	1095001	6/9	6/12	0					0	0			0	0	0	0	0	0	0	0	0	0
5003001	1	Self	5003	Golalbele	Herder	1	3/24/2011	1972	1	39	0	39	0		0			5003001	5003	1		Gololbenle	5003002	5003	Grace	Halima	5003001	6/6	6/6	1					0	0			0	0	0	0	0	0	0	0	0	0
6015002	1	Wife	6015	Gedilun	Housewife	1	3/14/2011	1972	0	39	0	10	0		1		Sabenal	5015001	5015	1		Garissa	5015002	5015	Grace	Idris A	6015002	6/9	6/9	1					0	0			0	0	0	0	0	0	0	0	0	0
1008002	1	Wife	1008	z Korahin	Housewife	1	2/21/2011	1971	0	40	0	20	0		0			1008001	1008	1		Handaro	1008002	1008	Christine	Saharla	1008002	6/6	6/9	1					0	0			0	0	0	0	0	0	0	0	0	0
1030002	1	Wife	1030	z Korahin	Housewife	1	2/21/2011	1971	0	40	0	15	0		1		Koran Hindi	1030001	1030	1		Koran Hindi	1030002	1030	Grace	Saharla	1030002	6/9	6/9	1					0	0			0	0	0	0	0	0	0	0	0	0
1037001	1	Self	1037	z Korahin	Housewife	1	2/23/2011	1971	0	40	0	20	0		0			1037001	1037	0		N/A	1037002	1037	Christine	Saharla	1037001	(Men							0	0			0	0	0	0	0	0	0	0	0	0
1052001	1	Self	1052	z Korahin	Herder	1	2/21/2011	1971	1	40	0	16	0		1		Koran Hindi	1052001	1052	1		Koran Hindi	1052002	1052	Grace	Saharla	1052001	6/6	6/6	1	1	1			0	0			0	0	0	0	0	0	0	0	0	0
1069002	1	Wife	1069	z Korahin	Housewife	1	2/23/2011	1971	0	40	0	25	0		0			1069001	1069	0		N/A	1069002	1069	Christine	Saharla	1069002	6/6	6/6	1					0	0			0	0	0	0	0	0	0	0	0	0
1070002	1	Wife	1070	z Korahin	Housewife	1	2/23/2011	1971	0	40	0	12	0		1		Hulugho	1070001	1070	1		Tumtish	1070002	1070	Christine	Saharla	1070002	6/6	6/6	1					0	0			0	0	0	0	0	0	0	0	0	0
1093006	1	Wife	1093	z Korahin	Housewife	1	2/24/2011	1971	0	40	0	20	0		0			1093001	1093	1		Hulugho	1093002	1093	Christine	Saharla	1093006	6/6	6/6	1					0	0			0	0	0	0	0	0	0	0	0	0
2121002	1	Wife	2121	Tumtish	Housewife	1	2/16/2011	1971	0	40	0	6	0		1			20121001	20121	0		N/A	20121002	20121	Grace	Saharla	2121002	6/12	6/12	0	0	0			0	0			0	0	0	0	0	0	0	0	0	0
3034001	1	Self	3034	Matarba	Headman	1	3/12/2011	1971	1	40	0	40	0		0			3034001	3043	0		N/A	3034002	3034	Christine	Halima	3034001	6/18	6/18	0					0	0			0	0	0	0	0	0	0	0	0	0
3080008	1	Wife	3080	Matarba	Housewife	1	3/11/2011	1971	0	40	0	10	0		1		Doy	3080001	3080	1		Doy	3080002	3080	Christine	Halima	3080008	6/6	6/6	1					0	0			0	0	0	0	0	0	0	0	0	0
5001001	1	Self	5001	Golalbele	Herder	1	3/24/2011	1971	1	40	0	30	0		0			5001001	5001	0		N/A	5001002	5001	Grace	Halima	5001001	CF@4	6/9	0					0	0			0	0	0	0	0	0	0	0	0	0
6004002	1	Wife	6004	Gedilun	Housewife	1	3/18/2011	1971	0	40	0	20	0		0			5004001	5004	1		Gedilun	5004002	5004	Grace	Dayib	6004002	6/12	6/12	0					0	0			0	0	0	0	0	0	0	0	0	0
6036002	1	Wife	6036	Gedilun	Housewife	1	3/18/2011	1971	0	40	0	20	0		1		Mataarba	5036001	5036	0		N/A	5036002	5036	Grace	Dayib M	6036002	6/9	6/9	1					0	0			0	0	0	0	0	0	0	0	0	0
6044002	1	Wife	6044	Gedilun	Housewife	1	3/16/2011	1971	0	40	0	10	0		0			5044001	5044	1		Ijara	5044002	5044	Grace	Idris A	6044002	6/12	6/9	0					0	0			0	0	0	0	0	0	0	0	0	0
6047007	1	Self	6047	Gedilun	Herder	1	3/18/2011	1971	1	40	0	5	0		0			5047001	5047	0		N/A	5047002	5047	Grace	Dayib	6047007	6/6	6/6	1					0	0			0	0	0	0	0	0	0	0	0	0
2144001	1	Self	2144	Tumtish	Herder	1	2/14/2011	1970	1	41	0	13	0		1		Tumtish	20144001	20144	1		Tumtish	20144002	20144	Christine	Saharla	2144001	6/6	6/6	1					0	0			0	0	0	0	0	0	0	0	0	0
1040001	1	Self	1040	z Korahin	Herder	1	2/21/2011	1969	1	42	0	23	0		0			1040001	1040	1		Korahindi	1040002	1040	Grace	Saharla	1040001	6/6	6/6	1	1	1			0	0			0	0	0	0	0	0	0	0	0	0
2152008	1	Self	2152	Tumtish	Herder	1	2/16/2011	1969	1	42	0	25	0		1		Hulugho	20152001	20152	1		Tumtish	20152001	20152	Grace	Saharla	2152008	6/6	6/6	1	0	0			0	0			0	0	0	0	0	0	0	0	0	0
6030001	1	Self	6030	Gedilun	Headsman	1	3/15/2011	1967	1	44	0	30	0		0			5030001	5030	0		N/A	5030002	5030	Christine	Dayib M	6030001	6/6	6/6	1					0	0			0	0	0	0	0	0	0	0	0	0
1002001	1	Self	1002	z Korahin	Businessman	1	2/25/2011	1966	1	45	0	45	0		0			1002001	1002	1		Korahindi	1002002	1002	Grace	Saharla	1002001	6/9	6/9	1					0	0			0	0	0	0	0	0	0	0	0	0
1074002	1	Wife	1074	z Korahin	Housewife	1	2/23/2011	1966	0	45	0	30	0		0			1074001	1074	0		N/A	1074002	1074	Christine	Saharla	1074002	6/6	6/6	1					0	0			0	0	0	0	0	0	0	0	0	0
2154001	1	Self	2154	Tumtish	Herder	1	2/14/2011	1966	1	45	0	6	0		0		N/L	20154001	20154	1		Tumtish	20154002	20154	Christine	Saharla	2154001	6/6	6/9	1					0	0			0	0	0	0	0	0	0	0	0	0
5025001	1	Self	5025	Golalbele	Chief	1	3/25/2011	1966	1	45	0	5	0		0			5025001	5025	1		Masalani	5025002	5025	Grace	Abdihak	5025001	6/6	6/6	1					0	0			0	0	0	0	0	0	0	0	0	0
6006002	1	Wife	6006	Gedilun	Housewife	1	3/14/2011	1966	0	45	0	10	0		0			5006001	5006	1		Garissa	5006002	5006	Christine	Dayib	6006002	6/6	6/6	1					0	0			0	0	0	0	0	0	0	0	0	0
1073001	1	Self	1073	z Korahin	Housewife	1	2/23/2011	1965	0	46	0	20	0		0			1073001	1073	0		N/A	1073002	1073	Christine	Saharla	1073001	6/12	6/12	0					0	0			0	0	0	0	0	0	0	0	0	0
4015001	1	Self	4015	Sabenale	Herder	1	3/21/2011	1964	1	47	0	20	0		0			4015001	4015	1		Garissa	4015002	4015	Grace	Abdihak	4015001	6/6	6/6	1					0	0			0	0	0	0	0	0	0	0	0	0
6032001	1	Self	6032	Gedilun	Herder	1	3/18/2011	1964	1	47	0	30	0		1		Gedilun	5032001	5032	1		Gedilun	5032002	5032	Grace	Dayib	6032001	6/9	6/9	1					0	0			0	0	0	0	0	0	0	0	0	0
3012002	1	Wife	3012	Matarba	Housewife	1	3/1/2011	1963	0	48	0	52	0		1		Mataarba	3012001	3012	0		N/A	3012002	3012	Christine	Halima	3012002	HM	6/9	0					0	0			0	0	0	0	0	0	0	0	0	0
1020001	1	Self	1020	z Korahin	Housewife	1	2/25/2011	1961	0	50	0	20	0		0			1020001	1020	0		N/A	1020002	1020	Christine	Saharla	1020001	6/12	6/12	0					0	0			0	0	0	0	0	0	0	0	0	0
1027001	1	Self	1027	z Korahin	Disabled	1	2/21/2011	1961	0	50	0	20	0		1		Garissa	1027001	1027	0		N/A	1027002	1027	Grace	Saharla	1027001	N.P.	N.P.	0					0	0			0	0	0	0	0	0	0	0	0	0
1028001	1	Self	1028	z Korahin	Housewife	1	2/21/2011	1961	0	50	0	20	0		0			1028001	1028	0		N/A	1028002	1028	Grace	Saharla	1028001	CF 2	H.M	0					0	0			0	0	0	0	0	0	0	0	0	0
1096001	1	Self	1096	z Korahin	Herder	1	2/28/2011	1961	1	50	0	13	0		0			1096001	1096	1		Korahindi	1096002	1096	Christine	Halima	1096001	6/6	6/12	0					0	0			0	0	0	0	0	0	0	0	0	0
2148001	1	Self	2148	Tumtish	Herder	1	2/16/2011	1961	1	50	0	4	0		0			20148001	20148	0		N/A	20148002	20148	Grace	Saharla	2148001	6/6	6/6	1	1	1			0	0			0	0	0	0	0	0	0	0	0	0
2148002	1	Wife	2148	Tumtish	Housewife	1	2/14/2011	1961	0	50	0	40	0		1		Koran Hindi	20148001	20148	1		Hassan Said	20148002	20148	Grace	Mohamed	2148002	6/6	6/6	1	0	0			0	0			0	0	0	0	0	0	0	0	0	0
2151002	1	Wife	2151	Tumtish	Housewife	1	2/15/2011	1961	0	50	0	50	0		1		Tumtish	20151001	20151	1		Tumtish	20151002	20151	Grace	Saharla	2151002	6/6	6/9	1	0	0			0	0			0	0	0	0	0	0	0	0	0	0
3010001	1	Wife	3010	Matarba	Housewife	1	3/1/2011	1961	0	50	0	13	0		0			3010001	3010	0		N/A	3010002	3010	Christine	Halima	3010001	6/12	6/12	0					0	0			0	0	0	0	0	0	0	0	0	0
3016002	1	Wife	3016	Matarba	Housewife	1	3/1/2011	1961	0	50	0	50	0		0		Mataarba	3016001	3016	0		Mataarba	3016001	3016	Grace	Halima	3016002	6/9	6/6	1					0	0			0	0	0	0	0	0	0	0	0	0
3017002	1	Wife	3017	Matarba	Housewife	1	3/1/2011	1961	0	50	0	50	0		0			3017001	3017	0		N/A	3017002	3017	Christine	Halima	3017002	6/12	6/12	0					0	0			0	0	0	0	0	0	0	0	0	0
3019002	1	Wife	3019	Matarba	Housewife	1	3/1/2011	1961	0	50	0	20	0		0			3019001	3019	0		N/A	3019002	3019	Christine	Halima	3019002	6/6	6/9	1					0	0			0	0	0	0	0	0	0	0	0	0
3049002	1	Wife	3049	Matarba	Housewife	1	3/3/2011	1961	0	50	0	20	0		1		Garissa	3049001	3049	1		Garissa	3049002	3049	Christine	Halima	3049002	6/9	6/9	1					0	0			0	0	0	0	0	0	0	0	0	0
3061002	1	Wife	3061	Matarba	Housewife	1	3/3/2011	1961	0	50	0	30	0		1		Garissa	3061001	3061	0		N/A	3061002	3061	Grace	Halima	3061002	6/6	6/6	1					0	0			0	0	0	0	0	0	0	0	0	0
3074001	1	Self	3074	Matarba	Conductor	1	3/3/2011	1961	1	50	0	24	0		0			3074001	3074	1		Mataarba	3074002	3074	Christine	Halima	3074001	6/18	6/18	0					0	0			0	0	0	0	0	0	0	0	0	0
5021001	1	Self	5021	Golalbele	Herder	1	3/25/2011	1961	1	50	0	20	0		1		Garissa	5021001	5021	1		Garissa	5021002	5021	Grace	Halima	5021001	6/36	6/36	0					0	0			0	0	0	0	0	0	0	0	0	0
6029001	1	Self	6029	Gedilun	Herder	1	3/17/2011	1961	1	50	0	20	0		0			5029001	5029	0		N/A	5029002	5029	Christine	Dayib M	6029001	6/9	6/9	1					0	0			0	0	0	0	0	0	0	0	0	0
6066002	1	Wife	6066	Gedilun	Housewife	1	3/17/2011	1961	0	50	0	20	0		0			5066001	5066	1		Ijara	5066002	5066	Christine	Dayib M	6066002	6/9	6/9	1					0	0			0	0	0	0	0	0	0	0	0	0
1014001	1	Self	1014	z Korahin	Herder	1	2/21/2011	1959	1	52	0	30	0		0			1014001	1014	0		N/A	1014002	1014	Christine	Saharla	1014001	6/12	6/12	0					0	0			0	0	0	0	0	0	0	0	0	0
6071001	1	Self	6071	Gedilun	Herder	1	3/17/2011	1959	1	52	0	10	0		0			5071001	5071	0		N/A	5071002	5071	Grace	Idris A	6071001	6/6	6/6	1					0	0			0	0	0	0	0	0	0	0	0	0
3053002	1	Wife	3053	Matarba	Housewife	1	3/3/2011	1958	0	53	0	30	0		0			3053001	3053	0		N/A	3053002	3053	Christine	Halima	3053002	6/6	6/9	1					0	0			0	0	0	0	0	0	0	0	0	0
1035002	1	Wife	1035	z Korahin	Housewife	1	2/21/2011	1956	0	55	0	10	0		0			1035001	1035	0		N/A	1035002	1035	Grace	Saharla	1035002	6/60	C.F.	0					0	0			0	0	0	0	0	0	0	0	0	0
5025010	1	Self	5025	Golalbele	Herder	1	3/25/2011	1956	1	55	0	15	0		0			5025001	5025	0		N/A	5025002	5025	Grace	Halima	5025010	6/9	6/9	1					0	0			0	0	0	0	0	0	0	0	0	0
5014001	1	Self	5014	Golalbele	Herder	1	3/25/2011	1955	1	56	0	5	0		0			5014001	5014	1		Galalbele	5014002	5014	Grace	Halima	5014001	6/6	6/6	1					0	0			0	0	0	0	0	0	0	0	0	0
6024001	1	Self	6024	Gedilun	Headsman	1	3/15/2011	1955	1	56	0	19	0		0			5024001	5024	1		Gedilun	5024002	5024	Christine	Idris A	6024001	6/9	6/9	1					0	0			0	0	0	0	0	0	0	0	0	0
6053001	1	Self	6053	Gedilun	Herder	1	3/16/2011	1955	1	56	0	30	0		0			5053001	5053	0		N/A	5053001	5053	Grace	Idris A	6053001	6/9	6/12	0					0	0			0	0	0	0	0	0	0	0	0	0
6066001	1	Self	6066	Gedilun	Businessman	1	3/17/2011	1954	1	57	0	20	0		0			5066001	5066	0		N/A	5066002	5066	Christine	Dayib	6066001	6/6	NPL	0					0	0			0	0	0	0	0	0	0	0	0	0
1062001	1	Self	1062	z Korahin	Housewife	1	2/22/2011	1951	0	60	0	30	0		0			1062001	1062	0		N/A	1062002	1062	Christine	Saharla	1062001	6/6	6/6	1					0	0			0	0	0	0	0	0	0	0	0	0
1090002	1	Wife	1090	z Korahin	Housewife	1	2/24/2011	1951	0	60	0	30	0		0			1090001	1090	0		N/A	1090002	1090	Grace	Saharla	1090002	HM	CF 2	0					0	0			0	0	0	0	0	0	0	0	0	0
2138002	1	Wife	2138	Tumtish	Housewife	1	2/15/2011	1951	0	60	0	20	0		0			20138001	20138	0		N/A	20138002	20138	Grace	Saharla	2138002	NPL	6/12	0	0	0			0	0			0	0	0	0	0	0	0	0	0	0
3005001	1	Wife	3005	Matarba	Housewife	1	3/1/2011	1951	0	60	0	50	0		0			3005001	3005	0		N/A	3005002	3005	Grace	Halima	3005001	6/6	6/9	1					0	0			0	0	0	0	0	0	0	0	0	0
3013001	1	Self	3013	Matarba	Elderly	1	3/1/2011	1951	0	60	0	30	0		0			3013001	3013	0		N/A	3013002	3013	Grace	Halima	3013001	HM	6/12	0					0	0			0	0	0	0	0	0	0	0	0	0
4001002	1	Wife	4001	Sabenale	Housewife	1	3/21/2011	1951	0	60	0	20	0		1		Gedilua	4001001	4001	1		Sabenale	4001002	4001	Grace	Abdihak	4001002	6/9	? NP	0					0	0			0	0	0	0	0	0	0	0	0	0
5005002	1	Wife	5005	Golalbele	Housewife	1	3/24/2011	1951	0	60	0	20	0		0			5005001	5005	1		Garrissa	5005002	5005	Grace	Abdihak	5005002	6/12	6/12	0					0	0			0	0	0	0	0	0	0	0	0	0
1078001	1	Self	1078	z Korahin	Herder	1	2/26/2011	1948	1	63	0	25	0		0			1078001	1078	0		N/A	1078002	1078	Grace	Saharla	1078001	6/9	6/6	1					0	0			0	0	0	0	0	0	0	0	0	0
5025008	1	Father	5025	Golalbele	Herder	1	3/25/2011	1947	1	64	0	5	0		0			5025008	5025	0			5025009	5025	Grace	Abdihak	5025008	6/6	6/6	1					0	0			0	0	0	0	0	0	0	0	0	0
6015001	1	Self	6015	Gedilun	Herder	1	3/14/2011	1947	1	64	0	18	0		0			5015001	5015	1		Gedilun	5015002	5015	Grace	Idris A	6015001	6/6	6/6	1					0	0			0	0	0	0	0	0	0	0	0	0
6042001	1	Self	6042	Gedilun	Herder	1	3/16/2011	1946	1	65	0	12	0		0			5042001	5045	0		N/A	5042002	5042	Grace	Dayib M	6042001	NPL	CF2M	0					0	0			0	0	0	0	0	0	0	0	0	0
2158001	1	Head	2158	Tumtish	Herder	1	2/14/2011	1943	1	68	0	40	0		0			20158001	20158	0		N/A	20158002	20158	Grace	Saharla	2158001	6/18	6/12	0	0	0			0	0			0	0	0	0	0	0	0	0	0	0
1041002	1	Wife	1041	z Korahin	Housewife	1	2/21/2011	1941	0	70	0	26	0		0			1041001	1041	0		N/A	1041002	1041	Grace	Saharla	1041002	6/60	6/24	0					0	0			0	0	0	0	0	0	0	0	0	0
1098001	1	Self	1098	z Korahin	Housewife	1	2/28/2011	1941	0	70	0	13	0		0			1098001	1098	0		N/A	1098002	1098	Christine	Halima	1098001	HM	6/36	0					0	0			0	0	0	0	0	0	0	0	0	0
3046001	1	Self	3046	Matarba	Housewife	1	3/3/2011	1941	0	70	0	30	0		0			3046001	3046	0		N/A	3046002	3046	Grace	Halima	3046001	6/18	6/18	0	0	0			0	0			0	0	0	0	0	0	0	0	0	0
5005001	1	Self	5005	Golalbele	Elderly	1	3/24/2011	1941	1	70	0	20	0		0			5005001	5005	0		N/A	5005002	5005	Grace	Halima	5005001	6/12	6/12	0					0	0			0	0	0	0	0	0	0	0	0	0
5017001	1	Self	5017	Golalbele	Elderly	1	3/25/2011	1941	1	70	0	15	0		0			5017001	5017	0		N/A	5017002	5017	Grace	Halima	5017001	6/36	HM	0					0	0			0	0	0	0	0	0	0	0	0	0
5017007	1	Wife	5017	Golalbele	Housewife	1	3/24/2011	1941	0	70	0	70	0		0			5017001	5017	0		N/A	5017002	5017	Christine	Halima	5017007	CF 3	HM	0					0	0			0	0	0	0	0	0	0	0	0	0
2156001	1	Self	2156	Tumtish	Casual Work	1	2/17/2011	1940	1	71	0	6	0		0			20156001	20156	0		N/A	20156002	20156	Christine	Saharla	2156001	6/18	6/12	0					0	0			0	0	0	0	0	0	0	0	0	0
3053001	1	Self	3053	Matarba	Herder	1	3/3/2011	1938	1	73	0	35	0		0			3053001	3053	0		N/A	3053002	3053	Christine	Halima	3053001	6/60	6/60	0					0	0			0	0	0	0	0	0	0	0	0	0
6055001	1	Self	6055	Gedilun	Herder	1	3/16/2011	1937	1	74	0	20	0		0			5055001	5055	0		N/A	5055002	5055	Grace	Idris A	6055001	CF5M	6/18	0					0	0			0	0	0	0	0	0	0	0	0	0
3083003	1	Mother	3083	Matarba	Elderly	1	3/11/2011	1936	0	75	0	20	0		0			3083001	3083	0		N/A	3083002	3083	Christine	Halima	3083003	CF a	HM	0					0	0			0	0	0	0	0	0	0	0	0	0
4001001	1	Self	4001	Sabenale	Elderly	1	3/21/2011	1936	1	75	0	20	0		0			4001001	4001	0		N/A	4001002	4001	Christine	Abdihak	4001001	6/12	6/12	0					0	0			0	0	0	0	0	0	0	0	0	0
1084001	1	Self	1084	z Korahin	Herder	1	2/24/2011	1935	1	76	0	34	0		0			1084001	1084	0		N/A	1084002	1084	Christine	Saharla	1084001	6/60	HM	0					0	0			0	0	0	0	0	0	0	0	0	0
1051001	1	Self	1051	z Korahin	Herder	1	2/22/2011	1933	1	78	0	60	0		0			1051001	1051	0		N/A	1051002	1051	Christine	Saharla	1051001	CF 2	NPL	0					0	0			0	0	0	0	0	0	0	0	0	0
6055006	1	Self	6055	Gedilun	Headsman	1	3/17/2011	1933	1	78	0	77	0		0			5055001	5055	0		N/A	5055002	5055	Christine	Idris A	6055006	6/12	6/12	0					0	0			0	0	0	0	0	0	0	0	0	0
1081001	1	Self	1081	z Korahin	Housewife	1	2/24/2011	1931	0	80	0	50	0		1		Korahindi	1081001	1081	1		Korahindi	1081002	1081	Christine	Saharla	1081001	CF 4	6/36	0					0	0			0	0	0	0	0	0	0	0	0	0
3017001	1	Self	3017	Matarba	Elderly	1	3/1/2011	1931	1	80	0	50	0		0			3017001	3017	0		N/A	3017002	3017	Grace	Halima	3017001	6/36	6/18	0					0	0			0	0	0	0	0	0	0	0	0	0
3023001	1	Self	3023	Matarba	Elderly	1	3/2/2011	1931	0	80	0	40	0		0			3023001	3023	0		N/A	3023002	3023	Christine	Halima	3023001	HM	CF 3	0					0	0			0	0	0	0	0	0	0	0	0	0
3091003	1	Son	3091	Matarba	Elderly	1	3/11/2011	1931	0	80	0	30	0		0			3091001	3091	0		N/A	3091002	3091	Christine	Halima	3091003	NPL	NPL	0					0	0			0	0	0	0	0	0	0	0	0	0
6011004	1	Mother	6011	Gedilun	Elderly	1	3/14/2011	1931	0	80	0	25	0		0			5011001	5011	0		N/A	5011002	5011	Grace	Idris	6011004	NPL	HM	0					0	0			0	0	0	0	0	0	0	0	0	0
6025001	1	Self	6025	Gedilun	Housewife	1	3/14/2011	1931	0	80	0	20	0		0			5025001	5025	0		N/A	5025002	5025	Christine	Idris A	6025001	CF2M	NPL	0					0	0			0	0	0	0	0	0	0	0	0	0
2152001	1	Self	2152	Tumtish	Elderly	1	2/16/2011	1930	0	81	0	30	0		0			20152001	20152	0		N/A	20152002	20152	Christine	Saharla	2152001	C.F	6/12	0					0	0			0	0	0	0	0	0	0	0	0	0
2131009	1	Wife	2131	Tumtish	Housewife	1	2/18/2011	1926	0	85	0	20	0		0			20131001	20131	0		N/A	20131002	20131	Grace	Saharla	2131009				0	0			0	0			0	0	0	0	0	0	0	0	0	0
6052001	1	Self	6052	Gedilun	Elderly	1	3/15/2011	1926	1	85	0	17	0		0			5052001	5052	0		N/A	5052002	5052	Christine	Dayib	6052001	CF 2	CF 3	0					0	0			0	0	0	0	0	0	0	0	0	0
1030006		Son	1030	z Korahin	Madrassa	1	2/21/2011	2010	1	1	0	1	0		1		Koran Hindi	1030001	1030	1		Koran Hindi	103002	1030	Grace	Saharla	1030006	Chil							0	0			0	0	0	0	0	0	0	0	0	0
1008007		Son	1008	z Korahin	Madrassa	1	2/21/2011	2009	0	2	0	1	0		1		Koran Hindi	1008001	1008	1		Koran Hindi	1008002	1008	Grace	Saharla	1008007	Chil							0	0			0	0	0	0	0	0	0	0	0	0
1029003		Daughter	1029	z Korahin	Madrassa	1	2/21/2011	2009	0	2	0	1	0		1		Koran Hindi	1029001	1029	1		Koran Hindi	1029002	1029	Christine	Saharla	1029003								0	0			0	0	0	0	0	0	0	0	0	0
1040005		Son	1040	z Korahin	Madrassa	1	2/21/2011	2009	1	2	0	1	0		1		Koran hindi	1040001	1040	1		Koran hindi	1040002	1040	Chrsitine	Saharla	1040005	Chil							0	0			0	0	0	0	0	0	0	0	0	0
3010003		Son	3010	Matarba	Child	1	3/1/2011	2009	1	2	0	2	0		1		Mataarba	3010003	3010	1			3010002	3010	Grace	Halima	3010003	Chil	Chil						0	0			0	0	0	0	0	0	0	0	0	0
6027003		Grand-ch	6027	Gedilun	Child	1	3/14/2011	2009	1	2	0	3	0		1		Gedilum	5027001	5027	1		Gedilum	5027002	5027	Grace	Dayib M	6027003	Chil	Chil						0	0			0	0	0	0	0	0	0	0	0	0
3010005		Daughter	3010	Matarba	Child	1	3/1/2011	2008	1	3	0	3	0		1		Mataarba	3010001	3010	1		Mataarba	3010002	3010	Grace	Halima	3010005	Chil	Chil						0	0			0	0	0	0	0	0	0	0	0	0
3040006		Son	3040	Matarba	Child	1	3/12/2011	2008	1	3	0	3	0		1		Matarba	3040001	3040	1		Matarba	3040002	3040	Christine	Halima	3040006	Chil	Chil						0	0			0	0	0	0	0	0	0	0	0	0
6068008		Son	6068	Gedilun	Child	1	3/17/2011	2008	1	3	0	3	0		1		Gedilum	5068001	5068	1		Gedilum	5068002	5068	Christine	Dayib M	6068008	Chil	Chil						0	0			0	0	0	0	0	0	0	0	0	0
2151003		Daughter	2151	Tumtish	Madrassa	1	2/15/2011	2007	0	4	0	4	0		1		Koran Hindi	20151001	20151	1		Koran Hindi	20151002	20151	Christine	Saharla	2151003	Chil	Chil						0	0			0	0	0	0	0	0	0	0	0	0
6068003		Son	6068	Gedilun	Child	1	3/17/2011	2007	1	4	0	4	0		1		Gedilum	5068001	5068	1		Gedilum	5068002	5068	Christine	Dayib M	6068003	Chil	Chil						0	0			0	0	0	0	0	0	0	0	0	0
2129006		Son	2129	Tumtish	Madrassa	1	2/16/2011	2006	0	5	0	30	0		1		Tumtish	20129001	20129	1		Tumtish	20129002	20129	Grace	Saharla	2129006	Chil	Chil		0	1			0	0			0	0	0	0	0	0	0	0	0	0
3010004		Daughter	3010	Matarba	Child	1	3/1/2011	2006	0	5	0	5	0		1		Mataarba	3010001	3010	1		Mataarba	3010002	3010	Grace	Halima	3010004	Chil	Chil						0	0			0	0	0	0	0	0	0	0	0	0
5019006		Son	5019	Golalbele	Madrassa	1	3/24/2011	2005	1	6	0	6	0		1		Golalbule	5019001	5019	1		Golalbule	5019002	5019	Christine	Halima	5019006	6/6	6/6	1					0	0			0	0	0	0	0	0	0	0	0	0
6013005		Wife	6013	Gedilun	Housewife	1	3/14/2011	2005	1	6	0	5	0		1		Gedilun	5013003	5013	1		Gedilun	5013002	5013	Grace	Idris A	6013005	Chil	Chil						0	0			0	0	0	0	0	0	0	0	0	0
6067009		Daughter	6068	Gedilun	Child	1	3/17/2011	2005	0	6	0	6	0		1		Gedilum	5068001	5068	1		Gedilum	5068002	5068	Christine	Dayib M	6067009	Chil	Chil						0	0			0	0	0	0	0	0	0	0	0	0
5017006		Daughter	5017	Golalbele	Madrassa	1	3/24/2011	2004	0	7	0	7	0		1		Ijare	5017001	5017	1		Ijara	5017002	5017	Christine	Halima	5017006	Chil	Chil						0	0			0	0	0	0	0	0	0	0	0	0
5027003		Son	5027	Golalbele	Madrassa	1	3/25/2011	2004	1	7	0	3	0		1		Gololbele	5027001	5027	0			5027002	5027	Christine	Abdihak	5027003	Chil	Chil						0	0			0	0	0	0	0	0	0	0	0	0
3034005		Son	3034	Matarba	Headman	1	3/12/2011	2002	1	9	0	9	0		1		Mataarba	3034001	3034	0		N/A	3034002	3034	Christine	Halima	3034005	6/6	6/6	1					0	0			0	0	0	0	0	0	0	0	0	0
5017003		Son	5017	Golalbele	Madrassa	1	3/24/2011	2002	1	9	0	9	0		1		Golalbele	5017001	5017	1		Golalbele	5017002	5017	Christine	Halima	5017003	6/6	6/6	1					0	0			0	0	0	0	0	0	0	0	0	0
6010009		Son	6010	Gedilun	Child	1	3/14/2011	2002	1	9	0	8	0		1		Gedilun	5010001	5010	1		Gedilun	5010002	5010	Christine	Dayib M	6010009	6/6	6/6	1					0	0			0	0	0	0	0	0	0	0	0	0
2139005		Daughter	2139	Tumtish	Child	1	2/15/2011	2001	0	10	0	10	0		1		Tumtish	20139001	20139	0		N/A	20139002	20139	Christine	Saharla	2139005	6/6	6/6	1					0	0			0	0	0	0	0	0	0	0	0	0
2151009		Son	2151	Tumtish	Madrassa	1	2/15/2011	2001	1	10	0	10	0		1		Tumtish	20151001	20151	1		Tumtish	20151002	20151	Christine	Saharla	2151009	6/6	6/6	1					0	0			0	0	0	0	0	0	0	0	0	0
6010033		Son	6010	Gedilun	School	1	3/14/2011	2001	1	10	0	5	0		1		Gedilun	5010001	5010	1		Gedilun	5010002	5010	Christine	Idris A	6010033	6/6	6/6	1					0	0			0	0	0	0	0	0	0	0	0	0
1074004		Son	1074	z Korahin	Madrassa	1	2/23/2011	2000	1	11	0	6	0		1		Abdi	1074001	1074	1		Bulley	1074002	1074	Grace	Saharla	1074004	6/6	6/6	1					0	0			0	0	0	0	0	0	0	0	0	0
1091007		Son	1091	z Korahin	Madrassa	1	2/24/2011	2000	1	11	0	6	0		1		Koran Hindi	1091001	1091	1		Koran Hindi	1091002	1091	Grace	Saharla	1091007	6/6	6/6	1					0	0			0	0	0	0	0	0	0	0	0	0
2154003		Son	2157	Tumtish	Madrassa	1	2/17/2011	2000	1	11	0	4	0		1		Tumtish	20157001	20157	1		Tumtish	20157002	20157	Grace	Saharla	2154003	6/6	6/6	1	0	0			0	0			0	0	0	0	0	0	0	0	0	0
1074006		Son	1074	z Korahin	Herder	1	2/23/2011	1999	1	12	0	12	0		1		Koranhindi	1074001	1074	1		Koranhindi	1074002	1074	Christine	Saharla	1074006	6/6	6/6	1					0	0			0	0	0	0	0	0	0	0	0	0
2145005		Son	2145	Tumtish	Madrassa	1	2/15/2011	1999	1	12	0	12	0		1		Tumtish	20145001	20145	1		Tumtish	20145002	20145	Grace Mat	Saharla					0	0
1016005		Daughter	1016	z Korahin	School	1	2/19/2011	1998	0	13	0	13	0		1		Korahindi	1016001	1016	1		Korahindi	1016002	1016	Grace	Saharla	1016005	6/6	6/6	1					0	0			0	0	0	0	0	0	0	0	0	0
2131007		Daughter	2131	Tumtish	Madrassa	1	2/15/2011	1997	0	14	0	14	0		1		Tumtish	20313001	20131	1		Tumtish	203131002	20131	Grace Mat	Saharla	2131007	6/6	6/6	1	0	1			0	0			0	0	0	0	0	0	0	0	0	0
1007003		Daughter	1007	z Korahin	Madrassa	1	2/19/2011	1996	0	15	0	20	0		1		Koran Hindi	1007001	1007	1		Koran Hindi	1007002	1007	Grace	Saharla	1007003	6/6	6/6	1					0	0			0	0	0	0	0	0	0	0	0	0
2127003		Daughter	2127	Tumtish	Housewife	1	2/15/2011	1996	0	15	0	14	0		1			20127001	20127	1		Tumtish	20127002	20127	Christine	Saharla	2127003	6/9	6/9	1					0	0			0	0	0	0	0	0	0	0	0	0
2129004		Daughter	2129	Tumtish	Housewife	1	2/16/2011	1996	0	15	0	15	0		1		Tumtish	20129001	20129	1		Tumtish	20129002	20129	Grace	Saharla	2129004	6/6	6/6	1	0	0			0	0			0	0	0	0	0	0	0	0	0	0
3034006		Daughter	3034	Matarba	Madrassa	1	3/12/2011	1996	0	15	0	15	0		1		Mataarba	3034001	3034	0		N/A	3034002	3034	Christine	Halima	3034006	6/6	6/6	1					0	0			0	0	0	0	0	0	0	0	0	0
3049003		Daughter	3049	Matarba	School	1	3/3/2011	1996	0	15	0	15	0		1		Mataarba	3049001	3049	1		Mataarba	3049002	3049	Grace	Halima	3049003	6/6	6/6	1	0	0			0	0			0	0	0	0	0	0	0	0	0	0
3040007		Son	3040	Matarba	Headman	1	3/12/2011	1995	1	16	0	16	0		0			3040001	3040	1		Sangailu	3040002	3040	Christine	Halima	3040007	6/6	6/6	1					0	0			0	0	0	0	0	0	0	0	0	0
6068004		Daughter	6068	Gedilun	Child	1	3/17/2011	1995	0	16	0	16	0		1		Gedilum	5068001	5068	1		Gedilum	5068002	5068	Christine	Dayib M	6068004	6/6	6/6	1					0	0			0	0	0	0	0	0	0	0	0	0
2132008		Daughter	2132	Tumtish	Housewife	1	2/16/2011	1993	0	18	0	18	0		1		Tumtish	20132001	20132	1		Tumtish	20132002	20132	Grace	Saharla	2132008	6/6	6/6	1	0	0			0	0			0	0	0	0	0	0	0	0	0	0
6027004		Daughter	6027	Gedilun	House lady	1	3/14/2011	1993	0	18	0	15	0		1		Gedilun			1		Gedilun			CH King	Dayib M	6027004	6/6	6/6	1					0	0			0	0	0	0	0	0	0	0	0	0
3010002		Wife	3010	Matarba	Housewife	1	1/3/2011	1991	0	20	0	20	0		0			3010001	3010	1		Koranhindi	3010002	3010	Grace	Halima	3010002	6/6	6/6	1					0	0			0	0	0	0	0	0	0	0	0	0
3019009		Daughter	3019	Matarba	Housewife	1	3/1/2011	1991	0	20	0	17	0		1		Mataarba	3019002	3019	1		Mataarba	3019002	3019	Grace	Halima	3019009	6/6	6/6	1					0	0			0	0	0	0	0	0	0	0	0	0
3074002		Wife	3074	Matarba	Housewife	1	3/4/2011	1991	0	20	0	20	0		1		Mane	1074001	1074	1		Garissa	1074002	1074	Christine	Halima	3074002	6/6	6/6	1					0	0			0	0	0	0	0	0	0	0	0	0
1017003		Daughter	1017	z Korahin	Housewife	1	2/19/2011	1990	0	21	0	20	0		1		Korahindi	1017001	1017	1		Korahindi	1017002	1017	Christine	Saharla	1017003	6/6	6/6	1					0	0			0	0	0	0	0	0	0	0	0	0
2131003		Daughter	2131	Tumtish	Housewife	1	2/15/2011	1990	0	21	0	20	0		1		Tumtish	20131001	20131	1		Tumtish	20131002	20131	Christine	Saharla	2131003	6/6	6/6	1					0	0			0	0	0	0	0	0	0	0	0	0
3049007		Wife	3049	Matarba	Housewife	1	3/3/2011	1984	0	27	0	4	0		1		Korahindi	3049001	3049	1		Korahindi	3049002	3049	Christine	Halima	3049007	6/6	6/6	1					0	0			0	0	0	0	0	0	0	0	0	0
3019003		Daughter	3019	Matarba	Housewife	1	3/1/2011	1981	0	30	0	5	0		1		Sangailu	3019001	3019	0		N/A	3019002	3019	Grace	Halima	3019003	6/6	6/6	1					0	0			0	0	0	0	0	0	0	0	0	0
1091008		Wife	1091	z Korahin	Housewife	1	2/24/2011	1971	0	40	0	30	0		0			1091001	1091	0		N/A	1091002	1091	Christine	Saharla	1091008	6/6	6/6	1					0	0			0	0	0	0	0	0	0	0	0	0
2131008		Son	2131	Tumtish	Herder	1	2/15/2011	1970	1	41	0	35	0		0			20131001	20131	1		Tumtish	20131002	20131	Christine	Saharla	2131008	6/6	6/6	1					0	0			0	0	0	0	0	0	0	0	0	0
1014002		Wife	1014	z Korahin	Housewife	1	2/19/2011	1964	0	47	0	35	0		0			1014001	1014	1		Korahindi	1014002	1014	Grace	Saharla	1014002	6/6	6/6	1					0	0			0	0	0	0	0	0	0	0	0	0
3074008		Wife	3074	Matarba	Housewife	1	3/4/2011	1961	0	50	0	50	0		1		Abalatiro	3074001	3074	1		Mataarba	3074002	3074	Christine	Halima	3074008	6/9	6/9	1					0	0			0	0	0	0	0	0	0	0	0	0
4001013		Mother -	4001	Sabenale		1	3/22/2011	1933	0	78	0	20	0		0			4001001	4001	0		N/A	4001002	4001	Christine	Abdihak	4001013	HM	6/36	0					0	0			0	0	0	0	0	0	0	0	0	0
[truncated: 164 more columns]
